# Supplementary material for: Computational inference of cancer-specific vulnerabilities in clinical samples
Source: Genome Biol. 2020 Jul 27;21:155. doi: 10.1186/s13059-020-02077-1 (PMC7386251; doi:10.1186/s13059-020-02077-1)
Supplement: Supplementary file 2 — Additional file 2: Table S1. Calibration parameters for deep learning. [file 13059_2020_2077_MOESM2_ESM.xlsx]

## Sheet: Table S1
Table S1. Calibration parameters for deep learning
Calibration parameter	Search space
Number of hidden layers	2, 3, 4
Number of hidden nodes	100, 500, 1000
Learning rate (pre-training, fine-tuning)	1e-4, 1e-3, 1e-2, 1e-1
Learning momentum	0, 0.1, 0.2, 0.3, 0.4, 0.5
Dropout rate	0, 0.1, 0.2, 0.3, 0.4, 0.5
Regularization parameter (L1, L2)	1e-08, 1e-04,1e-02, 1e-01, 1, 10
Batch size	10, 50, 100
Activation function	Relu, Sigmoid
Initial weight distribution	Uniform, Normal
