# Supplementary material for: Computational inference of cancer-specific vulnerabilities in clinical samples
Source: Genome Biol. 2020 Jul 27;21:155. doi: 10.1186/s13059-020-02077-1 (PMC7386251; doi:10.1186/s13059-020-02077-1)
Supplement: Supplementary file 3 — Additional file 3: Table S2. Overrepresented function of predicted cancer-specific vulnerabilities in clinical samples. [file 13059_2020_2077_MOESM3_ESM.xlsx]

## Sheet: Table S2
Table S2. Overrepresented function of predicted cancer-specific vulnerabilities in clinical samples
Function	Gene overlap	Adjusted P value	Resource
regulation of ubiquitin-protein ligase activity involved in mitotic cell cycle (GO:0051439)	10/73	4.94897e-08	GO Biological Process
Proteasome	8/45	7.85638e-08	KEGG
regulation of cellular amino acid metabolic process (GO:0006521)	8/52	5.14367e-07	GO Biological Process
regulation of mitotic cell cycle phase transition (GO:1901990)	12/185	9.78889e-07	GO Biological Process
RNA binding (GO:0003723)	30/1388	6.40428e-06	GO Molecular Function
proteasomal protein catabolic process (GO:0010498)	12/238	1.10373e-05	GO Biological Process
regulation of G2/M transition of mitotic cell cycle (GO:0010389)	10/150	1.12431e-05	GO Biological Process
regulation of mRNA stability (GO:0043488)	8/129	0.000231667	GO Biological Process
protein polyubiquitination (GO:0000209)	10/284	0.00167432	GO Biological Process
Protein processing in endoplasmic reticulum	7/165	0.00583907	KEGG
post-translational protein modification (GO:0043687)	10/358	0.00994655	GO Biological Process
proton-transporting ATP synthase activity, rotational mechanism (GO:0046933)	3/11	0.0128354	GO Molecular Function
Cell cycle	5/124	0.0330635	KEGG
Oxidative phosphorylation	5/133	0.0418127	KEGG
Apoptosis	5/143	0.0445911	KEGG
Non-homologous end-joining	2/13	0.0450118	KEGG
