# Supplementary material for: Computational inference of cancer-specific vulnerabilities in clinical samples
Source: Genome Biol. 2020 Jul 27;21:155. doi: 10.1186/s13059-020-02077-1 (PMC7386251; doi:10.1186/s13059-020-02077-1)
Supplement: Supplementary file 4 — Additional file 4: Table S3. Common cancer-specific vulnerabilities. [file 13059_2020_2077_MOESM4_ESM.xlsx]

## Sheet: Table S3
Table S3. Common cancer-specific vulnerabilities
Gene	Average of dependent TCGA samples	Number of dependent TCGA samples in CRISPR	Number of dependent TCGA samples in RNAi
RAN	39	27	51
TUBA1C	39	25	53
PSMB4	32	27	37
B2M	26.5	41	12
EEF1A1	26	37	15
PSMD2	25	13	37
PTGES3	24.5	14	35
SHFM1	24	16	32
XRCC6	24	12	36
PFDN2	23.5	23	24
FTH1	23	35	11
UQCRH	23	18	28
PSMD14	22.5	18	27
VPS72	22.5	26	19
ACTB	21.5	25	18
SSR2	21.5	13	30
HSP90AB1	21	10	32
HLA-B	20.5	16	25
EXO1	20	25	15
PSMC2	20	12	28
TMSB10	20	26	14
GTPBP4	19.5	19	20
HAX1	19.5	16	23
KPNA2	19.5	15	24
HSPA9	19	13	25
NDUFC2	19	11	27
PSAT1	19	24	14
ATP5H	18.5	10	27
GMPS	18.5	16	21
HLA-A	18.5	15	22
CDC20	18	22	14
CDCA5	18	22	14
CDCA8	18	22	14
NACA	18	17	19
TUBA1B	18	19	17
UCK2	18	21	15
ENAH	17.5	13	22
IFI6	17.5	13	22
NHP2L1	17.5	12	23
PTMA	17.5	12	23
XRCC5	17.5	10	25
ATP5B	17	12	22
BUB1B	17	20	14
CCNA2	17	20	14
CLNS1A	17	12	22
COPZ1	17	12	22
HLA-F	17	18	16
IFITM3	17	12	22
PRCC	17	18	16
PSMD13	17	12	22
PTTG1	17	23	11
TFF3	17	10	24
ARCN1	16.5	12	21
DNAJB11	16.5	14	19
KRT19	16.5	10	23
LSM1	16.5	12	21
PSME2	16.5	10	23
VDAC1	16.5	12	21
ZNF695	16.5	18	15
AEBP1	16	11	21
AGR2	16	10	22
BIRC5	16	17	15
CD2	16	17	15
CD247	16	17	15
COPA	16	13	19
DENR	16	13	19
ICOS	16	17	15
LYPLA1	16	11	21
PPIA	16	16	16
PSMD8	16	12	20
S100A9	16	12	20
STAT1	16	16	16
UGT8	16	18	14
B3GNT5	15.5	18	13
BCL11A	15.5	16	15
CCT2	15.5	12	19
CD3D	15.5	16	15
CD5	15.5	16	15
CLPTM1L	15.5	13	18
COPB2	15.5	13	18
CTSD	15.5	12	19
GPS1	15.5	10	21
IFIT3	15.5	16	15
KRT7	15.5	10	21
2019-03-06	15.5	13	18
NME1	15.5	6	25
NUCB2	15.5	12	19
OAS2	15.5	16	15
PDIA3	15.5	13	18
PSMA6	15.5	10	21
S100A6	15.5	3	28
2019-09-02	15.5	10	21
SUMF2	15.5	12	19
UQCRFS1	15.5	12	19
WARS	15.5	13	18
AHSA1	15	12	18
ARF3	15	11	19
ASS1	15	12	18
ATP5G3	15	12	18
AURKA	15	15	15
BLM	15	15	15
CCDC82	15	15	15
CD63	15	11	19
CPA4	15	15	15
CSNK2A1	15	13	17
CTTN	15	12	18
DEDD	15	15	15
EIF3E	15	13	17
ENY2	15	11	19
EPRS	15	13	17
ESPL1	15	15	15
HYOU1	15	12	18
KIF14	15	15	15
LSM6	15	15	15
LUM	15	8	22
LYAR	15	15	15
NDUFB9	15	17	13
NDUFS1	15	12	18
OAS3	15	15	15
PAK1IP1	15	15	15
PDIA4	15	12	18
POLR2F	15	15	15
RIOK1	15	15	15
SCD	15	12	18
TAF10	15	13	17
TAGLN	15	10	20
TBCA	15	11	19
TFB2M	15	15	15
TMED2	15	11	19
UBE2L3	15	12	18
WDR26	15	12	18
YKT6	15	13	17
ANXA5	14.5	8	21
ARF1	14.5	12	17
ATP1A1	14.5	14	15
CANX	14.5	12	17
CCT3	14.5	14	15
CCT6A	14.5	12	17
CD53	14.5	14	15
CENPF	14.5	14	15
COPB1	14.5	11	18
EEF1B2	14.5	15	14
EIF1	14.5	15	14
ETF1	14.5	13	16
GPR126	14.5	14	15
H2AFZ	14.5	12	17
HGS	14.5	12	17
HNRNPU	14.5	12	17
HSPA8	14.5	12	17
ILF2	14.5	14	15
ISG15	14.5	12	17
KIF2C	14.5	14	15
MAD2L1	14.5	13	16
NEDD8	14.5	8	21
PFDN5	14.5	15	14
PLK4	14.5	14	15
RBM17	14.5	12	17
SEC31A	14.5	10	19
SHC1	14.5	13	16
SOX10	14.5	16	13
TIPRL	14.5	14	15
TNKS1BP1	14.5	12	17
TOMM22	14.5	12	17
TSPO	14.5	12	17
UBASH3A	14.5	14	15
UQCRC2	14.5	13	16
ZNF664	14.5	10	19
ACTN1	14	13	15
AHCTF1	14	13	15
AK2	14	13	15
ASPM	14	13	15
AURKB	14	13	15
BIRC2	14	13	15
BOLA3	14	12	16
CD6	14	13	15
CD74	14	12	16
CEBPB	14	13	15
CENPA	14	13	15
CEP78	14	13	15
CHEK1	14	14	14
CSNK1A1	14	13	15
CTSK	14	11	17
CXCL10	14	13	15
CYCS	14	13	15
DDOST	14	13	15
DERL1	14	13	15
DLD	14	12	16
DSC2	14	14	14
ECE2	14	13	15
EIF3B	14	12	16
EIF4A3	14	13	15
EIF4B	14	13	15
EN1	14	13	15
ENO1	14	13	15
FAM136A	14	13	15
FAM49A	14	13	15
FAM64A	14	13	15
FANCC	14	13	15
FHL3	14	13	15
GART	14	13	15
GNPAT	14	13	15
GRINA	14	10	18
GTSE1	14	13	15
H2AFX	14	13	15
HERC6	14	13	15
HLA-DRA	14	12	16
HLA-E	14	13	15
HN1	14	12	16
HSPA4	14	11	17
IDH2	14	10	18
IFITM1	14	12	16
INTS3	14	13	15
KCMF1	14	13	15
KCNN4	14	13	15
KIF20A	14	14	14
MAGOH	14	14	14
MARS	14	13	15
MED17	14	13	15
MED24	14	12	16
MELK	14	13	15
MPZL2	14	13	15
MTMR2	14	13	15
MX1	14	13	15
MYL9	14	11	17
NDUFA12	14	10	18
NDUFA9	14	12	16
NDUFB3	14	13	15
NDUFB5	14	13	15
NDUFV1	14	13	15
NUDT5	14	13	15
NUP133	14	12	16
OAS1	14	13	15
OASL	14	13	15
ORMDL2	14	12	16
ORMDL3	14	10	18
OS9	14	11	17
PCNA	14	13	15
PDSS1	14	14	14
PI4KB	14	13	15
POLR2K	14	13	15
PRKAG1	14	12	16
PSMC5	14	10	18
PSMD4	14	13	15
PSMF1	14	13	15
PSTPIP1	14	13	15
PTX3	14	13	15
RC3H2	14	12	16
RCBTB2	14	13	15
REXO2	14	13	15
RHBDF2	14	13	15
RUNX3	14	13	15
S100A8	14	10	18
SCNM1	14	13	15
SCYL2	14	12	16
SEC61A1	14	13	15
SEC61G	14	13	15
SET	14	12	16
SHMT2	14	13	15
SMARCE1	14	13	15
SOD2	14	12	16
SSU72	14	13	15
ST14	14	12	16
STARD10	14	10	18
STMN1	14	10	18
SUV39H2	14	13	15
TATDN1	14	13	15
TIMELESS	14	13	15
TRAF3IP3	14	13	15
TRIM47	14	13	15
TRIP13	14	13	15
TRMU	14	13	15
TTC7A	14	13	15
TXNDC5	14	13	15
UBA52	14	14	14
UBE2Q1	14	13	15
UCHL5	14	13	15
UNC13D	14	13	15
USP28	14	13	15
VPS29	14	10	18
XPO1	14	13	15
YEATS2	14	13	15
ZW10	14	13	15
A1BG	13.5	12	15
A2M	13.5	12	15
AAAS	13.5	12	15
AARS2	13.5	12	15
AARSD1	13.5	12	15
AASDH	13.5	12	15
AASDHPPT	13.5	12	15
AASS	13.5	12	15
AATF	13.5	12	15
ABAT	13.5	12	15
ABCA2	13.5	12	15
ABCB1	13.5	12	15
ABCB8	13.5	12	15
ABCC11	13.5	12	15
ABCC4	13.5	12	15
ABCC5	13.5	12	15
ABCC9	13.5	12	15
ABCD2	13.5	12	15
ABCF1	13.5	12	15
ABCF2	13.5	12	15
ABCF3	13.5	12	15
ABCG2	13.5	12	15
ABHD1	13.5	12	15
ABHD12	13.5	12	15
ABHD13	13.5	12	15
ABHD14A	13.5	12	15
ABHD14B	13.5	12	15
ABHD8	13.5	12	15
ABI1	13.5	12	15
ABI2	13.5	12	15
ABL1	13.5	12	15
ABLIM1	13.5	12	15
ABR	13.5	12	15
ABT1	13.5	12	15
ABTB1	13.5	12	15
ABTB2	13.5	12	15
ACAA1	13.5	12	15
ACACA	13.5	12	15
ACAD11	13.5	12	15
ACAD9	13.5	12	15
ACADM	13.5	12	15
ACADSB	13.5	12	15
ACAT1	13.5	12	15
ACBD5	13.5	12	15
ACOT4	13.5	12	15
ACOT8	13.5	12	15
ACOX2	13.5	12	15
ACPP	13.5	12	15
ACSL5	13.5	12	15
ACTG2	13.5	12	15
ACTR1A	13.5	12	15
ACTR3B	13.5	12	15
ACVR1	13.5	12	15
ACVR1C	13.5	12	15
ACVR2B	13.5	12	15
ACY1	13.5	12	15
ACYP2	13.5	12	15
ADAM11	13.5	12	15
ADAM17	13.5	12	15
ADAMTS12	13.5	12	15
ADAMTS13	13.5	12	15
ADAMTS3	13.5	12	15
ADAMTS7	13.5	12	15
ADAMTS9	13.5	12	15
ADAT1	13.5	12	15
ADAT2	13.5	12	15
ADAT3	13.5	12	15
ADCK4	13.5	12	15
ADCK5	13.5	12	15
ADCY1	13.5	12	15
ADCY4	13.5	12	15
ADCY5	13.5	12	15
ADCY7	13.5	12	15
ADCY9	13.5	12	15
ADD2	13.5	12	15
ADD3	13.5	12	15
ADI1	13.5	12	15
ADM	13.5	12	15
ADNP	13.5	12	15
ADORA1	13.5	12	15
ADORA2A	13.5	12	15
ADORA2B	13.5	12	15
ADORA3	13.5	12	15
ADRA2C	13.5	12	15
ADRB2	13.5	12	15
ADRBK1	13.5	12	15
ADSL	13.5	12	15
ADSS	13.5	12	15
ADSSL1	13.5	12	15
AEBP2	13.5	12	15
AFF1	13.5	12	15
AFG3L2	13.5	12	15
AFTPH	13.5	12	15
AGBL3	13.5	12	15
AGER	13.5	12	15
AGGF1	13.5	12	15
AGL	13.5	12	15
AGPAT2	13.5	12	15
AGPAT6	13.5	12	15
AHCY	13.5	12	15
AHR	13.5	12	15
AIM2	13.5	12	15
AIP	13.5	12	15
AKR7A2	13.5	12	15
AKR7A3	13.5	12	15
AKT3	13.5	12	15
AKTIP	13.5	12	15
AMACR	13.5	12	15
AMD1	13.5	12	15
AMDHD1	13.5	12	15
AMDHD2	13.5	12	15
AMIGO1	13.5	12	15
AMIGO2	13.5	12	15
AMOTL2	13.5	12	15
AMPD3	13.5	12	15
AMT	13.5	12	15
AMY2B	13.5	12	15
AMZ1	13.5	12	15
ANGPT2	13.5	12	15
ANGPTL1	13.5	12	15
ANGPTL4	13.5	12	15
ANKFY1	13.5	12	15
ANKMY1	13.5	12	15
ANKRD12	13.5	12	15
ANKRD16	13.5	12	15
ANKRD26	13.5	12	15
ANKRD27	13.5	12	15
ANKRD29	13.5	12	15
ANKRD35	13.5	12	15
ANKRD40	13.5	12	15
ANKRD44	13.5	12	15
ANKRD49	13.5	12	15
ANKS1A	13.5	12	15
ANKS3	13.5	12	15
ANLN	13.5	12	15
ANP32E	13.5	12	15
ANXA7	13.5	12	15
AOC3	13.5	12	15
AOX1	13.5	12	15
AQP11	13.5	12	15
AQP7	13.5	12	15
AQP9	13.5	12	15
AQR	13.5	12	15
ARFGEF1	13.5	12	15
ARHGDIB	13.5	12	15
ARHGEF11	13.5	12	15
ARHGEF12	13.5	12	15
ARHGEF15	13.5	12	15
ARHGEF16	13.5	12	15
ARHGEF17	13.5	12	15
ARHGEF5	13.5	12	15
ARID1B	13.5	12	15
ARID4A	13.5	12	15
ARID5A	13.5	12	15
ARIH1	13.5	12	15
ARL11	13.5	12	15
ARL15	13.5	12	15
ARL3	13.5	12	15
ARL4C	13.5	12	15
ARL5B	13.5	12	15
ARL6	13.5	12	15
ARL8B	13.5	12	15
ARMC1	13.5	12	15
ARMC10	13.5	12	15
ARMC2	13.5	12	15
ARMC6	13.5	12	15
ARMC7	13.5	12	15
ARRDC1	13.5	12	15
ARSA	13.5	12	15
ARSJ	13.5	12	15
ART3	13.5	13	14
ARV1	13.5	12	15
ASB1	13.5	12	15
ASB3	13.5	12	15
ASCC2	13.5	12	15
ASCC3	13.5	12	15
ASF1B	13.5	12	15
ASGR1	13.5	12	15
ASNSD1	13.5	12	15
ASPSCR1	13.5	12	15
ASTN2	13.5	12	15
ATAD1	13.5	12	15
ATAD2B	13.5	12	15
ATAD3B	13.5	12	15
ATE1	13.5	12	15
ATF1	13.5	12	15
ATF2	13.5	12	15
ATF3	13.5	12	15
ATF6	13.5	12	15
ATF7IP	13.5	12	15
ATG16L1	13.5	12	15
ATG16L2	13.5	12	15
ATG2B	13.5	12	15
ATG3	13.5	12	15
ATG5	13.5	12	15
ATM	13.5	12	15
ATOH8	13.5	12	15
ATP1B2	13.5	12	15
ATP2C2	13.5	12	15
ATP5C1	13.5	12	15
ATP5S	13.5	12	15
ATP6V0A1	13.5	12	15
ATP6V1A	13.5	12	15
ATP6V1B1	13.5	12	15
ATP6V1C1	13.5	12	15
ATP6V1C2	13.5	12	15
ATP6V1E1	13.5	12	15
ATP6V1H	13.5	12	15
ATP7B	13.5	12	15
ATP8B1	13.5	12	15
ATP8B3	13.5	12	15
ATP8B4	13.5	12	15
ATP9A	13.5	12	15
ATP9B	13.5	12	15
ATPAF1	13.5	12	15
ATR	13.5	12	15
ATRN	13.5	12	15
ATXN2	13.5	12	15
AXIN1	13.5	12	15
AXL	13.5	12	15
AZI2	13.5	12	15
B3GAT3	13.5	12	15
B3GNT3	13.5	12	15
B3GNT7	13.5	12	15
BACE2	13.5	12	15
BACH1	13.5	12	15
BACH2	13.5	12	15
BAD	13.5	12	15
BAG2	13.5	12	15
BAG4	13.5	12	15
BAG5	13.5	12	15
BAI1	13.5	12	15
BAK1	13.5	12	15
BATF2	13.5	12	15
BAZ1B	13.5	12	15
BAZ2B	13.5	12	15
BBS12	13.5	12	15
BBS7	13.5	12	15
BBS9	13.5	12	15
BCAR3	13.5	12	15
BCAS1	13.5	12	15
BCAS2	13.5	12	15
BCAT1	13.5	12	15
BCHE	13.5	12	15
BCKDHA	13.5	12	15
BCKDK	13.5	12	15
BCL2	13.5	12	15
BCL2A1	13.5	12	15
BCL2L11	13.5	12	15
BCL2L12	13.5	12	15
BCL2L13	13.5	12	15
BCL6B	13.5	12	15
BCL9	13.5	12	15
BCS1L	13.5	12	15
BDKRB1	13.5	12	15
BEGAIN	13.5	12	15
BEST4	13.5	12	15
BET1	13.5	12	15
BET1L	13.5	12	15
BHMT2	13.5	12	15
BICD1	13.5	12	15
BIN3	13.5	12	15
BIRC3	13.5	12	15
BIRC6	13.5	12	15
BLMH	13.5	12	15
BLOC1S2	13.5	12	15
BLZF1	13.5	12	15
BMI1	13.5	12	15
BMP1	13.5	12	15
BMP2	13.5	12	15
BMP2K	13.5	12	15
BMP6	13.5	12	15
BMP7	13.5	12	15
BMPR2	13.5	12	15
BMS1	13.5	12	15
BNIP1	13.5	12	15
BNIP3L	13.5	12	15
BOC	13.5	12	15
BOLA1	13.5	12	15
BOP1	13.5	12	15
BPHL	13.5	12	15
BRAF	13.5	12	15
BRCA1	13.5	12	15
BRD2	13.5	12	15
BRD3	13.5	12	15
BRD4	13.5	12	15
BRD8	13.5	12	15
BRF2	13.5	12	15
BRIP1	13.5	12	15
BRSK1	13.5	12	15
BRWD1	13.5	12	15
BSN	13.5	12	15
BSPRY	13.5	12	15
BTAF1	13.5	12	15
BTBD6	13.5	12	15
BTBD7	13.5	12	15
BTF3L4	13.5	12	15
BTG2	13.5	12	15
BTG3	13.5	12	15
BTLA	13.5	12	15
BTN2A2	13.5	12	15
BUD13	13.5	12	15
C1D	13.5	12	15
C1QA	13.5	12	15
C1QB	13.5	12	15
C1QBP	13.5	12	15
C1QL1	13.5	12	15
C1RL	13.5	12	15
C3	13.5	12	15
C5	13.5	12	15
C5AR1	13.5	12	15
C7	13.5	12	15
CA2	13.5	12	15
CA3	13.5	12	15
CABIN1	13.5	12	15
CABLES2	13.5	12	15
CACNA1H	13.5	12	15
CACNA2D1	13.5	12	15
CACNA2D2	13.5	12	15
CACNB1	13.5	12	15
CACNB2	13.5	12	15
CAD	13.5	12	15
CAMK1G	13.5	12	15
CAMK2B	13.5	12	15
CAMLG	13.5	12	15
CAMTA2	13.5	12	15
CAND2	13.5	12	15
CARD11	13.5	12	15
CARD6	13.5	12	15
CARD9	13.5	12	15
CARS2	13.5	12	15
CASC3	13.5	12	15
CASC5	13.5	12	15
CASP1	13.5	12	15
CASP10	13.5	12	15
CASP2	13.5	12	15
CASP4	13.5	12	15
CASP8	13.5	12	15
CASZ1	13.5	12	15
CAV2	13.5	12	15
CBFA2T2	13.5	12	15
CBFB	13.5	12	15
CBL	13.5	12	15
CBR3	13.5	12	15
CBR4	13.5	12	15
CBX4	13.5	12	15
CBX6	13.5	12	15
CBX7	13.5	12	15
CCDC102B	13.5	12	15
CCDC112	13.5	12	15
CCDC114	13.5	12	15
CCDC12	13.5	12	15
CCDC132	13.5	12	15
CCDC138	13.5	12	15
CCDC3	13.5	12	15
CCDC34	13.5	12	15
CCDC53	13.5	12	15
CCDC64	13.5	12	15
CCDC65	13.5	12	15
CCDC69	13.5	12	15
CCDC84	13.5	12	15
CCDC87	13.5	12	15
CCDC88A	13.5	12	15
CCDC93	13.5	12	15
CCDC96	13.5	12	15
CCHCR1	13.5	12	15
CCL2	13.5	12	15
CCL5	13.5	12	15
CCL8	13.5	12	15
CCM2	13.5	12	15
CCNC	13.5	12	15
CCNE1	13.5	12	15
CCNE2	13.5	12	15
CCNG1	13.5	12	15
CCNG2	13.5	12	15
CCNH	13.5	12	15
CCNL2	13.5	12	15
CCNYL1	13.5	12	15
CCR1	13.5	12	15
CCR4	13.5	12	15
CCR5	13.5	12	15
CCR6	13.5	12	15
CCR7	13.5	12	15
CCS	13.5	12	15
CCT4	13.5	12	15
CD200	13.5	12	15
CD200R1	13.5	12	15
CD22	13.5	12	15
CD248	13.5	12	15
CD27	13.5	12	15
CD274	13.5	12	15
CD28	13.5	12	15
CD300LG	13.5	12	15
CD320	13.5	12	15
CD33	13.5	12	15
CD36	13.5	12	15
CD3G	13.5	12	15
CD4	13.5	12	15
CD52	13.5	12	15
CD69	13.5	12	15
CD7	13.5	12	15
CD72	13.5	12	15
CD79A	13.5	12	15
CD79B	13.5	12	15
CD84	13.5	12	15
CD86	13.5	12	15
CD93	13.5	12	15
CD97	13.5	12	15
CDC14B	13.5	12	15
CDC25A	13.5	12	15
CDC34	13.5	12	15
CDC40	13.5	12	15
CDC42BPA	13.5	12	15
CDC42BPB	13.5	12	15
CDC42BPG	13.5	12	15
CDC42EP1	13.5	12	15
CDC42EP5	13.5	12	15
CDC6	13.5	12	15
CDC73	13.5	12	15
CDCA2	13.5	12	15
CDCA3	13.5	14	13
CDCA4	13.5	12	15
CDH12	13.5	12	15
CDH2	13.5	12	15
CDH24	13.5	12	15
CDH3	13.5	12	15
CDH5	13.5	12	15
CDH6	13.5	12	15
CDIPT	13.5	12	15
CDK3	13.5	12	15
CDK6	13.5	12	15
CDK7	13.5	12	15
CDK8	13.5	12	15
CDK9	13.5	12	15
CDKN1A	13.5	12	15
CDKN2A	13.5	12	15
CDKN2D	13.5	12	15
CDKN3	13.5	12	15
CDO1	13.5	12	15
CDSN	13.5	12	15
CDT1	13.5	12	15
CDV3	13.5	12	15
CEACAM19	13.5	12	15
CEBPA	13.5	12	15
CEBPD	13.5	12	15
CEBPG	13.5	12	15
CEL	13.5	12	15
CELSR1	13.5	12	15
CELSR2	13.5	12	15
CENPB	13.5	12	15
CENPJ	13.5	12	15
CENPM	13.5	13	14
CENPO	13.5	12	15
CEP152	13.5	12	15
CEP164	13.5	12	15
CEP192	13.5	12	15
CEP250	13.5	12	15
CEP290	13.5	12	15
CEP57	13.5	12	15
CEP70	13.5	12	15
CEP76	13.5	12	15
CES1	13.5	12	15
CES2	13.5	12	15
CES3	13.5	12	15
CFH	13.5	12	15
CFI	13.5	12	15
CFL2	13.5	12	15
CFLAR	13.5	12	15
CGN	13.5	12	15
CGRRF1	13.5	12	15
CH25H	13.5	12	15
CHAC2	13.5	12	15
CHAF1A	13.5	12	15
CHCHD3	13.5	12	15
CHCHD6	13.5	12	15
CHCHD7	13.5	12	15
CHD1	13.5	12	15
CHD2	13.5	12	15
CHD6	13.5	12	15
CHD9	13.5	12	15
CHDH	13.5	12	15
CHI3L1	13.5	12	15
CHI3L2	13.5	12	15
CHID1	13.5	12	15
CHKA	13.5	12	15
CHMP2A	13.5	11	16
CHMP4A	13.5	12	15
CHMP6	13.5	12	15
CHMP7	13.5	12	15
CHODL	13.5	12	15
CHPT1	13.5	12	15
CHRD	13.5	12	15
CHRM3	13.5	12	15
CHRNA3	13.5	12	15
CHRNB2	13.5	12	15
CHST11	13.5	12	15
CHST2	13.5	12	15
CHST3	13.5	12	15
CHST6	13.5	12	15
CHST8	13.5	12	15
CHSY1	13.5	12	15
CHUK	13.5	12	15
CIC	13.5	12	15
CIITA	13.5	12	15
CILP	13.5	12	15
CLCN3	13.5	12	15
CLDN1	13.5	12	15
CLDN11	13.5	12	15
CLDN4	13.5	12	15
CLDN9	13.5	12	15
CLEC11A	13.5	12	15
CLEC3B	13.5	12	15
CLEC5A	13.5	12	15
CLEC7A	13.5	12	15
CLIC3	13.5	12	15
CLIP4	13.5	12	15
CLK1	13.5	12	15
CLK2	13.5	12	15
CLK3	13.5	12	15
CLK4	13.5	12	15
CLPX	13.5	12	15
CLSTN2	13.5	12	15
CLSTN3	13.5	12	15
CLTB	13.5	12	15
CMAS	13.5	12	15
CMTM6	13.5	12	15
CMTM7	13.5	12	15
CMYA5	13.5	12	15
CNIH3	13.5	12	15
CNKSR3	13.5	12	15
CNN1	13.5	12	15
CNNM4	13.5	12	15
CNOT10	13.5	12	15
CNOT2	13.5	12	15
CNOT7	13.5	12	15
CNOT8	13.5	12	15
CNTD2	13.5	12	15
CNTN3	13.5	12	15
CNTROB	13.5	12	15
COASY	13.5	12	15
COBLL1	13.5	12	15
COG2	13.5	12	15
COG3	13.5	12	15
COG4	13.5	12	15
COG5	13.5	12	15
COG6	13.5	12	15
COG8	13.5	12	15
COIL	13.5	12	15
COL13A1	13.5	12	15
COL15A1	13.5	12	15
COL16A1	13.5	12	15
COL1A1	13.5	8	19
COL25A1	13.5	12	15
COL27A1	13.5	12	15
COL3A1	13.5	12	15
COL4A1	13.5	12	15
COL4A2	13.5	12	15
COL4A3BP	13.5	12	15
COL4A4	13.5	12	15
COL5A3	13.5	12	15
COL6A1	13.5	12	15
COL7A1	13.5	12	15
COL8A1	13.5	12	15
COLQ	13.5	12	15
COMMD2	13.5	12	15
COMMD7	13.5	12	15
COMMD8	13.5	12	15
COMT	13.5	12	15
COPS2	13.5	12	15
COPS3	13.5	12	15
COPS4	13.5	12	15
COPS6	13.5	12	15
COPS7A	13.5	12	15
COPS7B	13.5	12	15
COQ4	13.5	12	15
COQ6	13.5	12	15
COQ9	13.5	12	15
CORIN	13.5	12	15
CORO1A	13.5	12	15
CORO1C	13.5	12	15
CORO2B	13.5	12	15
CORO6	13.5	12	15
COTL1	13.5	12	15
COX10	13.5	12	15
COX4I2	13.5	12	15
COX5A	13.5	12	15
CP	13.5	12	15
CPNE2	13.5	12	15
CPNE8	13.5	12	15
CPSF1	13.5	12	15
CPSF2	13.5	12	15
CPSF3	13.5	12	15
CPSF4	13.5	12	15
CPSF6	13.5	12	15
CPT2	13.5	12	15
CPVL	13.5	12	15
CPXM1	13.5	12	15
CPZ	13.5	12	15
CRAMP1L	13.5	12	15
CRBN	13.5	12	15
CREBL2	13.5	12	15
CRELD2	13.5	12	15
CRIM1	13.5	12	15
CRISPLD1	13.5	12	15
CRK	13.5	12	15
CRKL	13.5	12	15
CRLF3	13.5	12	15
CRLS1	13.5	12	15
CROCC	13.5	12	15
CROT	13.5	12	15
CRTC1	13.5	12	15
CRTC3	13.5	12	15
CRYAB	13.5	12	15
CRYGS	13.5	12	15
CRYZL1	13.5	12	15
CSE1L	13.5	13	14
CSF1	13.5	12	15
CSNK1G1	13.5	12	15
CSNK1G2	13.5	12	15
CSPP1	13.5	12	15
CSTF3	13.5	12	15
CTAGE5	13.5	12	15
CTBS	13.5	12	15
CTCFL	13.5	12	15
CTDP1	13.5	12	15
CTDSPL	13.5	12	15
CTGF	13.5	12	15
CTLA4	13.5	12	15
CTNS	13.5	12	15
CTR9	13.5	12	15
CTSB	13.5	12	15
CTSF	13.5	12	15
CTSH	13.5	12	15
CTSS	13.5	12	15
CTTNBP2	13.5	12	15
CUL1	13.5	12	15
CUL2	13.5	12	15
CUL3	13.5	12	15
CUL4A	13.5	12	15
CUL5	13.5	12	15
CUZD1	13.5	12	15
CWF19L1	13.5	12	15
CWF19L2	13.5	12	15
CXCL12	13.5	12	15
CXCL16	13.5	12	15
CXCL9	13.5	12	15
CXCR6	13.5	12	15
CXXC1	13.5	12	15
CYB561D1	13.5	12	15
CYB561D2	13.5	12	15
CYB5D2	13.5	12	15
CYGB	13.5	12	15
CYLD	13.5	12	15
CYP11A1	13.5	12	15
CYP39A1	13.5	12	15
CYP4V2	13.5	12	15
CYP4X1	13.5	12	15
CYP51A1	13.5	12	15
CYR61	13.5	12	15
D2HGDH	13.5	12	15
DAAM1	13.5	12	15
DAB2	13.5	12	15
DAB2IP	13.5	12	15
DACH1	13.5	12	15
DACT3	13.5	12	15
DARS	13.5	12	15
DBF4B	13.5	12	15
DBN1	13.5	12	15
DBNDD1	13.5	12	15
DBNDD2	13.5	12	15
DBNL	13.5	12	15
DBR1	13.5	12	15
DBT	13.5	12	15
DCAKD	13.5	12	15
DCLK1	13.5	12	15
DCLK2	13.5	12	15
DCLRE1A	13.5	12	15
DCLRE1B	13.5	12	15
DCLRE1C	13.5	12	15
DCPS	13.5	12	15
DCTN5	13.5	12	15
DCTN6	13.5	12	15
DCUN1D1	13.5	12	15
DCUN1D2	13.5	12	15
DCUN1D5	13.5	12	15
DDAH1	13.5	12	15
DDHD1	13.5	12	15
DDHD2	13.5	12	15
DDI2	13.5	12	15
DDR2	13.5	12	15
DDX1	13.5	10	17
DDX17	13.5	12	15
DDX19A	13.5	12	15
DDX20	13.5	12	15
DDX24	13.5	12	15
DDX27	13.5	12	15
DDX41	13.5	12	15
DDX46	13.5	12	15
DDX50	13.5	12	15
DDX52	13.5	12	15
DDX55	13.5	12	15
DEF8	13.5	12	15
DEGS1	13.5	12	15
DENND4A	13.5	12	15
DEPDC1B	13.5	12	15
DEPDC5	13.5	12	15
DFFA	13.5	12	15
DGCR14	13.5	12	15
DGCR6L	13.5	11	16
DGKD	13.5	12	15
DHCR7	13.5	12	15
DHDDS	13.5	12	15
DHODH	13.5	12	15
DHRS4	13.5	12	15
DHRS7B	13.5	12	15
DHX16	13.5	12	15
DHX33	13.5	12	15
DHX35	13.5	12	15
DHX36	13.5	12	15
DHX40	13.5	12	15
DHX57	13.5	12	15
DHX58	13.5	12	15
DHX8	13.5	12	15
DICER1	13.5	12	15
DIDO1	13.5	12	15
DIO2	13.5	12	15
DIP2A	13.5	12	15
DIRAS3	13.5	12	15
DIS3	13.5	12	15
DISC1	13.5	12	15
DIXDC1	13.5	12	15
DLAT	13.5	12	15
DLC1	13.5	12	15
DLEC1	13.5	12	15
DLG4	13.5	12	15
DLL1	13.5	12	15
DLL4	13.5	12	15
DLX3	13.5	12	15
DLX5	13.5	12	15
DMTF1	13.5	12	15
DNAH1	13.5	12	15
DNAH5	13.5	12	15
DNAJA2	13.5	12	15
DNAJA3	13.5	12	15
DNAJA4	13.5	12	15
DNAJB2	13.5	12	15
DNAJB9	13.5	12	15
DNAJC1	13.5	12	15
DNAJC12	13.5	12	15
DNAJC14	13.5	12	15
DNAJC17	13.5	12	15
DNAJC18	13.5	12	15
DNAJC4	13.5	12	15
DNAJC5B	13.5	12	15
DNASE1	13.5	12	15
DNASE1L2	13.5	12	15
DNM1	13.5	12	15
DNM1L	13.5	12	15
DNMBP	13.5	12	15
DNTTIP1	13.5	12	15
DNTTIP2	13.5	12	15
DOCK2	13.5	12	15
DOCK3	13.5	12	15
DOCK4	13.5	12	15
DOCK8	13.5	12	15
DOCK9	13.5	12	15
DOK1	13.5	12	15
DOLK	13.5	12	15
DOLPP1	13.5	12	15
DONSON	13.5	12	15
DOPEY1	13.5	12	15
DOPEY2	13.5	12	15
DPAGT1	13.5	12	15
DPEP2	13.5	12	15
DPF2	13.5	12	15
DPH2	13.5	12	15
DPH3	13.5	12	15
DPM3	13.5	12	15
DPP7	13.5	12	15
DPY19L2	13.5	12	15
DPY19L4	13.5	12	15
DPYSL2	13.5	12	15
DPYSL3	13.5	12	15
DSC3	13.5	12	15
DSCR3	13.5	12	15
DSE	13.5	12	15
DSEL	13.5	12	15
DSG2	13.5	12	15
DST	13.5	12	15
DTD1	13.5	12	15
DTL	13.5	12	15
DTNB	13.5	12	15
DTX2	13.5	12	15
DTX3	13.5	12	15
DTX3L	13.5	12	15
DTYMK	13.5	12	15
DUOX2	13.5	12	15
DUOXA1	13.5	12	15
DUS4L	13.5	12	15
DUSP1	13.5	12	15
DUSP12	13.5	12	15
DUSP23	13.5	12	15
DUSP27	13.5	12	15
DUSP28	13.5	12	15
DUSP4	13.5	12	15
DUSP6	13.5	12	15
DUSP8	13.5	12	15
DYM	13.5	12	15
DYNC1I1	13.5	12	15
DYNC1LI1	13.5	12	15
DYNC2H1	13.5	12	15
DYNC2LI1	13.5	12	15
DYRK1A	13.5	12	15
DYRK1B	13.5	12	15
DYRK2	13.5	12	15
DYRK3	13.5	12	15
DYSF	13.5	12	15
DZIP1	13.5	12	15
DZIP1L	13.5	12	15
E2F1	13.5	12	15
E2F3	13.5	12	15
E2F4	13.5	12	15
E2F5	13.5	12	15
E2F7	13.5	12	15
EAF1	13.5	12	15
EAF2	13.5	12	15
EBF3	13.5	12	15
EBNA1BP2	13.5	12	15
ECE1	13.5	12	15
ECT2	13.5	12	15
EDARADD	13.5	12	15
EDC4	13.5	12	15
EDEM2	13.5	12	15
EDEM3	13.5	12	15
EEA1	13.5	12	15
EEF1A2	13.5	12	15
EEF1D	13.5	12	15
EEF1E1	13.5	12	15
EFCAB1	13.5	12	15
EFHC1	13.5	12	15
EFHD1	13.5	12	15
EFHD2	13.5	12	15
EFNA4	13.5	12	15
EGFR	13.5	12	15
EGLN1	13.5	12	15
EGLN2	13.5	12	15
EGR1	13.5	12	15
EGR2	13.5	12	15
EGR3	13.5	12	15
EHD2	13.5	12	15
EHF	13.5	12	15
EHMT1	13.5	12	15
EHMT2	13.5	12	15
EIF1B	13.5	12	15
EIF2AK3	13.5	12	15
EIF2B1	13.5	12	15
EIF2B5	13.5	12	15
EIF2S1	13.5	13	14
EIF2S2	13.5	12	15
EIF3I	13.5	12	15
EIF3J	13.5	12	15
EIF3M	13.5	12	15
EIF4A1	13.5	12	15
EIF4ENIF1	13.5	12	15
EIF4G1	13.5	12	15
EIF5B	13.5	12	15
ELAVL1	13.5	12	15
ELF1	13.5	12	15
ELK4	13.5	12	15
ELMO1	13.5	12	15
ELMO2	13.5	12	15
ELMO3	13.5	12	15
ELMOD2	13.5	12	15
ELN	13.5	12	15
ELOVL2	13.5	12	15
ELP3	13.5	12	15
EMILIN2	13.5	12	15
EML3	13.5	12	15
EML4	13.5	12	15
EMP1	13.5	12	15
ENG	13.5	12	15
ENO2	13.5	12	15
ENO3	13.5	12	15
ENOPH1	13.5	12	15
ENPEP	13.5	12	15
ENPP1	13.5	12	15
ENPP2	13.5	12	15
ENPP3	13.5	12	15
ENPP5	13.5	12	15
ENTPD1	13.5	12	15
ENTPD3	13.5	12	15
ENTPD6	13.5	12	15
EOMES	13.5	12	15
EP300	13.5	12	15
EP400	13.5	12	15
EPB41L1	13.5	12	15
EPB41L2	13.5	12	15
EPC1	13.5	12	15
EPC2	13.5	12	15
EPHA1	13.5	12	15
EPHA2	13.5	12	15
EPHB2	13.5	12	15
EPHB4	13.5	12	15
EPM2A	13.5	12	15
EPM2AIP1	13.5	12	15
EPN1	13.5	12	15
EPS8	13.5	12	15
EPS8L1	13.5	12	15
EPSTI1	13.5	12	15
ERBB2IP	13.5	12	15
ERBB3	13.5	12	15
ERCC1	13.5	12	15
ERCC2	13.5	12	15
ERCC4	13.5	12	15
ERCC6	13.5	12	15
ERG	13.5	12	15
ERGIC2	13.5	12	15
ERLIN1	13.5	12	15
ERO1L	13.5	12	15
ESCO1	13.5	12	15
ESD	13.5	12	15
ESF1	13.5	12	15
ESM1	13.5	12	15
ESPN	13.5	12	15
ESRRA	13.5	12	15
ESRRG	13.5	12	15
ETFDH	13.5	12	15
ETNK1	13.5	12	15
ETNK2	13.5	12	15
ETS1	13.5	12	15
ETS2	13.5	12	15
ETV1	13.5	12	15
ETV3	13.5	12	15
ETV4	13.5	12	15
ETV7	13.5	12	15
EVC	13.5	12	15
EVL	13.5	12	15
EXOC1	13.5	12	15
EXOC2	13.5	12	15
EXOC3	13.5	12	15
EXOC5	13.5	12	15
EXOC6	13.5	12	15
EXOSC1	13.5	12	15
EXOSC10	13.5	12	15
EXOSC2	13.5	12	15
EXOSC4	13.5	12	15
EXOSC8	13.5	12	15
EXTL3	13.5	12	15
EZH1	13.5	12	15
EZH2	13.5	12	15
F10	13.5	12	15
F2RL2	13.5	12	15
F3	13.5	12	15
FA2H	13.5	12	15
FAAH	13.5	12	15
FABP4	13.5	12	15
FABP5	13.5	12	15
FADS1	13.5	12	15
FAF1	13.5	12	15
FAH	13.5	12	15
FAHD2B	13.5	12	15
FAM103A1	13.5	12	15
FAM110B	13.5	12	15
FAM118B	13.5	12	15
FAM120B	13.5	12	15
FAM124B	13.5	12	15
FAM126A	13.5	12	15
FAM134A	13.5	12	15
FAM134B	13.5	12	15
FAM26E	13.5	12	15
FAM32A	13.5	12	15
FAM76B	13.5	12	15
FAM84B	13.5	12	15
FAM89B	13.5	12	15
FAM92A1	13.5	12	15
FAM98A	13.5	12	15
FANCE	13.5	12	15
FANCL	13.5	12	15
FARS2	13.5	12	15
FARSB	13.5	12	15
FAS	13.5	12	15
FASTKD1	13.5	12	15
FASTKD2	13.5	12	15
FASTKD3	13.5	12	15
FAT2	13.5	12	15
FBLIM1	13.5	12	15
FBLN5	13.5	12	15
FBP1	13.5	12	15
FBXL12	13.5	12	15
FBXL17	13.5	12	15
FBXL19	13.5	12	15
FBXL2	13.5	12	15
FBXL3	13.5	12	15
FBXL6	13.5	12	15
FBXO21	13.5	12	15
FBXO22	13.5	12	15
FBXO25	13.5	12	15
FBXO3	13.5	12	15
FBXO33	13.5	12	15
FBXO36	13.5	12	15
FBXO38	13.5	12	15
FBXO44	13.5	12	15
FBXO8	13.5	12	15
FBXW11	13.5	12	15
FBXW2	13.5	12	15
FBXW4	13.5	12	15
FBXW5	13.5	12	15
FBXW7	13.5	12	15
FBXW8	13.5	12	15
FCER1A	13.5	12	15
FCGR2A	13.5	12	15
FCHSD2	13.5	12	15
FDX1L	13.5	12	15
FEM1B	13.5	12	15
FER	13.5	12	15
FGD2	13.5	12	15
FGF18	13.5	12	15
FGF2	13.5	12	15
FGFR1	13.5	12	15
FGFR1OP	13.5	12	15
FGL2	13.5	12	15
FH	13.5	12	15
FHOD3	13.5	12	15
FIG4	13.5	12	15
FIGNL1	13.5	12	15
FILIP1	13.5	12	15
FILIP1L	13.5	12	15
FIZ1	13.5	12	15
FKBP7	13.5	12	15
FKBPL	13.5	12	15
FLAD1	13.5	12	15
FLG	13.5	12	15
FLT1	13.5	12	15
FLVCR2	13.5	12	15
FLYWCH1	13.5	12	15
FMNL1	13.5	12	15
FMO5	13.5	12	15
FMOD	13.5	12	15
FNBP1L	13.5	12	15
FNDC3A	13.5	12	15
FNDC3B	13.5	12	15
FNDC4	13.5	12	15
FNTB	13.5	12	15
FOLR2	13.5	12	15
FOS	13.5	12	15
FOSB	13.5	12	15
FOSL1	13.5	12	15
FOSL2	13.5	12	15
FOXC1	13.5	12	15
FOXC2	13.5	12	15
FOXD2	13.5	12	15
FOXF2	13.5	12	15
FOXJ2	13.5	12	15
FOXK2	13.5	12	15
FOXL1	13.5	12	15
FOXN2	13.5	12	15
FOXN3	13.5	12	15
FOXO1	13.5	12	15
FPGT	13.5	12	15
FREM1	13.5	12	15
FRG1	13.5	12	15
FRK	13.5	12	15
FRMD6	13.5	12	15
FRS2	13.5	12	15
FRS3	13.5	12	15
FRZB	13.5	12	15
FSCN1	13.5	12	15
FSD1L	13.5	12	15
FST	13.5	12	15
FUBP3	13.5	12	15
FUK	13.5	12	15
FUT11	13.5	12	15
FUT7	13.5	12	15
FUZ	13.5	12	15
FXR2	13.5	12	15
FXYD1	13.5	12	15
FXYD3	13.5	12	15
FXYD6	13.5	12	15
FYB	13.5	12	15
FYN	13.5	12	15
FZD1	13.5	12	15
FZD4	13.5	12	15
FZD7	13.5	12	15
FZD9	13.5	12	15
G6PC3	13.5	12	15
GABPA	13.5	12	15
GABRD	13.5	12	15
GADD45A	13.5	12	15
GAK	13.5	12	15
GAN	13.5	12	15
GARS	13.5	13	14
GAS2	13.5	12	15
GAS2L1	13.5	12	15
GATA2	13.5	12	15
GATA6	13.5	12	15
GATAD1	13.5	12	15
GBA	13.5	12	15
GBE1	13.5	12	15
GBF1	13.5	12	15
GBP1	13.5	12	15
GBP4	13.5	12	15
GCAT	13.5	12	15
GCDH	13.5	12	15
GCHFR	13.5	12	15
GCN1L1	13.5	12	15
GDF10	13.5	12	15
GDF15	13.5	12	15
GDF9	13.5	12	15
GDI2	13.5	12	15
GEM	13.5	12	15
GEMIN4	13.5	12	15
GEMIN5	13.5	12	15
GEMIN6	13.5	12	15
GEMIN7	13.5	12	15
GFRA1	13.5	12	15
GGA1	13.5	12	15
GGH	13.5	12	15
GGPS1	13.5	12	15
GGT1	13.5	12	15
GIN1	13.5	12	15
GINS1	13.5	12	15
GINS4	13.5	12	15
GIPC2	13.5	12	15
GIPR	13.5	12	15
GJA4	13.5	12	15
GJB2	13.5	12	15
GLG1	13.5	12	15
GLI1	13.5	12	15
GLI2	13.5	12	15
GLI3	13.5	12	15
GLI4	13.5	12	15
GLIPR1L2	13.5	12	15
GLIS3	13.5	12	15
GLOD4	13.5	12	15
GLRB	13.5	12	15
GLRX	13.5	12	15
GLRX3	13.5	12	15
GLS	13.5	12	15
GLS2	13.5	12	15
GLTSCR1	13.5	12	15
GMCL1	13.5	12	15
GMEB1	13.5	12	15
GMIP	13.5	12	15
GNA11	13.5	12	15
GNA12	13.5	12	15
GNA14	13.5	12	15
GNAI3	13.5	12	15
GNAZ	13.5	12	15
GNG11	13.5	12	15
GNG12	13.5	12	15
GNG2	13.5	12	15
GNG4	13.5	12	15
GNG7	13.5	12	15
GNLY	13.5	12	15
GNPDA2	13.5	12	15
GNPNAT1	13.5	12	15
GNRH1	13.5	12	15
GNS	13.5	12	15
GOLGA4	13.5	12	15
GOLGA5	13.5	12	15
GOLGA7	13.5	12	15
GOLGB1	13.5	12	15
GOLIM4	13.5	12	15
GOLT1B	13.5	12	15
GOPC	13.5	12	15
GORASP1	13.5	12	15
GORASP2	13.5	12	15
GOSR1	13.5	12	15
GOSR2	13.5	12	15
GPAM	13.5	12	15
GPATCH3	13.5	12	15
GPBP1	13.5	12	15
GPC6	13.5	12	15
GPD1	13.5	12	15
GPD1L	13.5	12	15
GPR107	13.5	12	15
GPR116	13.5	12	15
GPR125	13.5	12	15
GPR153	13.5	12	15
GPR161	13.5	12	15
GPR17	13.5	12	15
GPR18	13.5	12	15
GPR180	13.5	12	15
GPR4	13.5	12	15
GPR56	13.5	12	15
GPR65	13.5	12	15
GPR85	13.5	12	15
GPRIN1	13.5	12	15
GPS2	13.5	12	15
GPSM1	13.5	12	15
GPSM2	13.5	12	15
GPSM3	13.5	12	15
GPT2	13.5	12	15
GPX3	13.5	12	15
GPX7	13.5	12	15
GRAMD1A	13.5	12	15
GRAMD2	13.5	12	15
GRAMD3	13.5	12	15
GRASP	13.5	12	15
GREB1	13.5	12	15
GREM1	13.5	12	15
GRID1	13.5	12	15
GRIN2D	13.5	12	15
GRK6	13.5	12	15
GRTP1	13.5	12	15
GSN	13.5	12	15
GSR	13.5	12	15
GSS	13.5	12	15
GSTA4	13.5	12	15
GSTCD	13.5	12	15
GSTM2	13.5	12	15
GSTM3	13.5	12	15
GSTM5	13.5	12	15
GSTP1	13.5	12	15
GTF2B	13.5	12	15
GTF2E2	13.5	12	15
GTF2F2	13.5	12	15
GTF2H1	13.5	12	15
GTF2H3	13.5	12	15
GTF2H5	13.5	12	15
GTF3A	13.5	13	14
GTF3C2	13.5	12	15
GTF3C3	13.5	12	15
GTF3C4	13.5	12	15
GTF3C5	13.5	12	15
GTF3C6	13.5	12	15
GTPBP1	13.5	12	15
GTPBP2	13.5	12	15
GTPBP8	13.5	12	15
GUCY1B3	13.5	12	15
GYLTL1B	13.5	12	15
GYPE	13.5	12	15
GZMB	13.5	12	15
GZMK	13.5	12	15
H2AFJ	13.5	12	15
H3F3A	13.5	12	15
H6PD	13.5	12	15
HAAO	13.5	12	15
HACE1	13.5	12	15
HACL1	13.5	12	15
HADHB	13.5	10	17
HAGHL	13.5	12	15
HAND2	13.5	12	15
HARS2	13.5	12	15
HAS2	13.5	12	15
HBP1	13.5	12	15
HCFC2	13.5	12	15
HCN2	13.5	12	15
HCN3	13.5	12	15
HDAC1	13.5	12	15
HDAC10	13.5	12	15
HDAC3	13.5	12	15
HDAC4	13.5	12	15
HDC	13.5	12	15
HDHD2	13.5	12	15
HEATR1	13.5	12	15
HEATR5B	13.5	12	15
HECTD1	13.5	12	15
HECW2	13.5	12	15
HELLS	13.5	12	15
HEMK1	13.5	12	15
HERC1	13.5	12	15
HES4	13.5	12	15
HEXB	13.5	12	15
HEYL	13.5	12	15
HGF	13.5	12	15
HIAT1	13.5	12	15
HIC1	13.5	12	15
HIF1AN	13.5	12	15
HIPK1	13.5	12	15
HIPK3	13.5	12	15
HIRA	13.5	12	15
HIRIP3	13.5	12	15
HIST1H1C	13.5	12	15
HIST1H2AC	13.5	12	15
HIST1H2AE	13.5	12	15
HIST1H2BE	13.5	12	15
HIST1H2BG	13.5	12	15
HIST1H2BJ	13.5	12	15
HIST1H2BK	13.5	12	15
HIST1H4H	13.5	12	15
HIST2H2AA3	13.5	12	15
HIST2H2BE	13.5	12	15
HIVEP2	13.5	12	15
HK1	13.5	12	15
HK3	13.5	12	15
HLA-DMA	13.5	12	15
HLA-DMB	13.5	12	15
HLA-DOB	13.5	12	15
HLA-DPB1	13.5	12	15
HLA-DQB1	13.5	12	15
HLA-DRB5	13.5	12	15
HLCS	13.5	12	15
HLX	13.5	12	15
HMBS	13.5	12	15
HMG20A	13.5	12	15
HMGCL	13.5	12	15
HMGCLL1	13.5	12	15
HMHA1	13.5	12	15
HMOX2	13.5	12	15
HNF1A	13.5	12	15
HNRNPA1	13.5	12	15
HOOK1	13.5	12	15
HOXA10	13.5	12	15
HOXA2	13.5	12	15
HOXA3	13.5	12	15
HOXA4	13.5	12	15
HOXA5	13.5	12	15
HOXA7	13.5	12	15
HOXA9	13.5	12	15
HOXB2	13.5	12	15
HOXB3	13.5	12	15
HOXB5	13.5	12	15
HOXB6	13.5	12	15
HOXB7	13.5	12	15
HOXB9	13.5	12	15
HOXC10	13.5	12	15
HOXC5	13.5	12	15
HOXC6	13.5	12	15
HOXC8	13.5	12	15
HOXD1	13.5	12	15
HOXD3	13.5	12	15
HOXD8	13.5	12	15
HOXD9	13.5	12	15
HPDL	13.5	12	15
HPS4	13.5	12	15
HPS6	13.5	12	15
HPX	13.5	12	15
HRAS	13.5	12	15
HS1BP3	13.5	12	15
HS3ST2	13.5	12	15
HS6ST3	13.5	12	15
HSD17B11	13.5	12	15
HSD17B6	13.5	12	15
HSF2	13.5	12	15
HSF2BP	13.5	12	15
HSF4	13.5	12	15
HSPA12B	13.5	12	15
HSPA14	13.5	12	15
HSPA4L	13.5	12	15
HSPB1	13.5	12	15
HSPB2	13.5	12	15
HSPB7	13.5	12	15
HSPG2	13.5	12	15
HTRA2	13.5	12	15
ICA1	13.5	12	15
ICA1L	13.5	12	15
ICAM1	13.5	12	15
ICAM2	13.5	12	15
ICK	13.5	12	15
ID4	13.5	12	15
IDH3B	13.5	12	15
IFI16	13.5	12	15
IFI35	13.5	12	15
IFI44	13.5	12	15
IFIH1	13.5	12	15
IFIT1	13.5	12	15
IFIT2	13.5	12	15
IFIT5	13.5	12	15
IFNAR2	13.5	12	15
IFNGR1	13.5	12	15
IFRD1	13.5	12	15
IFT140	13.5	12	15
IFT172	13.5	12	15
IFT74	13.5	12	15
IFT81	13.5	12	15
IFT88	13.5	12	15
IGF1R	13.5	12	15
IGF2	13.5	12	15
IGF2R	13.5	12	15
IGFBP6	13.5	12	15
IGHMBP2	13.5	12	15
IGSF10	13.5	12	15
IGSF6	13.5	12	15
IGSF8	13.5	12	15
IK	13.5	12	15
IKBKE	13.5	12	15
IKZF1	13.5	12	15
IL10RA	13.5	12	15
IL12RB2	13.5	12	15
IL15RA	13.5	12	15
IL16	13.5	12	15
IL17RA	13.5	12	15
IL17RB	13.5	12	15
IL17RD	13.5	12	15
IL17RE	13.5	12	15
IL18BP	13.5	12	15
IL18R1	13.5	12	15
IL1B	13.5	12	15
IL1R1	13.5	12	15
IL1RL1	13.5	12	15
IL21R	13.5	12	15
IL27RA	13.5	12	15
IL2RA	13.5	12	15
IL2RB	13.5	12	15
IL32	13.5	12	15
IL4I1	13.5	12	15
IL4R	13.5	12	15
IL6	13.5	12	15
IL6R	13.5	12	15
ILDR1	13.5	12	15
IMP3	13.5	12	15
IMPA1	13.5	12	15
IMPACT	13.5	12	15
INADL	13.5	12	15
INCENP	13.5	12	15
ING2	13.5	12	15
ING3	13.5	12	15
ING5	13.5	12	15
INHA	13.5	12	15
INPP5E	13.5	12	15
INTS10	13.5	12	15
INTS12	13.5	12	15
INTS4	13.5	12	15
INTS6	13.5	12	15
INTS7	13.5	12	15
INTS9	13.5	12	15
IPO11	13.5	12	15
IPO7	13.5	12	15
IPPK	13.5	12	15
IQUB	13.5	12	15
IREB2	13.5	12	15
IRF1	13.5	12	15
IRF2	13.5	12	15
IRF3	13.5	12	15
IRF4	13.5	12	15
IRF7	13.5	12	15
IRF8	13.5	12	15
IRS2	13.5	12	15
IRX1	13.5	12	15
IRX5	13.5	12	15
ISCA1	13.5	12	15
ISOC1	13.5	12	15
ISY1	13.5	12	15
ITFG1	13.5	12	15
ITGA1	13.5	12	15
ITGA2B	13.5	12	15
ITGA4	13.5	12	15
ITGA6	13.5	12	15
ITGA7	13.5	12	15
ITGAV	13.5	12	15
ITGAX	13.5	12	15
ITGB2	13.5	12	15
ITGB8	13.5	12	15
ITGBL1	13.5	12	15
ITIH4	13.5	12	15
ITM2C	13.5	12	15
ITPK1	13.5	12	15
ITPKB	13.5	12	15
ITPKC	13.5	12	15
ITPR1	13.5	12	15
ITPR2	13.5	12	15
JAGN1	13.5	12	15
JAK1	13.5	12	15
JAK2	13.5	12	15
JAK3	13.5	12	15
JAZF1	13.5	12	15
JMJD1C	13.5	12	15
JMY	13.5	12	15
JOSD1	13.5	12	15
JPH3	13.5	12	15
JUN	13.5	12	15
JUNB	13.5	12	15
KATNA1	13.5	12	15
KATNB1	13.5	12	15
KBTBD2	13.5	12	15
KBTBD7	13.5	12	15
KCNA3	13.5	12	15
KCNC4	13.5	12	15
KCND2	13.5	12	15
KCNG1	13.5	12	15
KCNH3	13.5	12	15
KCNIP2	13.5	12	15
KCNJ15	13.5	12	15
KCNJ2	13.5	12	15
KCNJ5	13.5	12	15
KCNK15	13.5	12	15
KCNK3	13.5	12	15
KCNK5	13.5	12	15
KCNK7	13.5	12	15
KCNMB1	13.5	12	15
KCNN3	13.5	12	15
KCTD20	13.5	12	15
KCTD3	13.5	12	15
KCTD5	13.5	12	15
KCTD6	13.5	12	15
KCTD9	13.5	12	15
KDELC1	13.5	12	15
KDELR3	13.5	12	15
KERA	13.5	12	15
KHDRBS3	13.5	12	15
KIAA0020	13.5	12	15
KIAA0247	13.5	12	15
KIAA0319L	13.5	12	15
KIAA0556	13.5	12	15
KIAA0586	13.5	12	15
KIAA0907	13.5	12	15
KIAA1033	13.5	12	15
KIAA1217	13.5	12	15
KIAA1324L	13.5	12	15
KIAA1377	13.5	12	15
KIAA1407	13.5	12	15
KIAA1524	13.5	12	15
KIAA1715	13.5	12	15
KIAA2013	13.5	12	15
KIAA2018	13.5	12	15
KIF15	13.5	12	15
KIF21A	13.5	12	15
KIF27	13.5	12	15
KIF2A	13.5	12	15
KIF3B	13.5	12	15
KIF5B	13.5	12	15
KIFC1	13.5	12	15
KIFC2	13.5	12	15
KIN	13.5	12	15
KIRREL	13.5	12	15
KITLG	13.5	12	15
KLF11	13.5	12	15
KLF12	13.5	12	15
KLF13	13.5	12	15
KLF16	13.5	12	15
KLF5	13.5	12	15
KLF6	13.5	12	15
KLHDC1	13.5	12	15
KLHL17	13.5	12	15
KLHL18	13.5	12	15
KLHL20	13.5	12	15
KLHL23	13.5	12	15
KLHL24	13.5	12	15
KLHL3	13.5	12	15
KLHL7	13.5	12	15
KLHL9	13.5	12	15
KLRB1	13.5	12	15
KLRK1	13.5	12	15
KMO	13.5	12	15
KNTC1	13.5	12	15
KPNA1	13.5	12	15
KPNA3	13.5	12	15
KPNA4	13.5	12	15
KPNA5	13.5	12	15
KRI1	13.5	12	15
KRIT1	13.5	12	15
KRR1	13.5	12	15
KRT14	13.5	12	15
KRT16	13.5	12	15
KRT23	13.5	12	15
KYNU	13.5	12	15
L2HGDH	13.5	12	15
L3MBTL2	13.5	12	15
LAD1	13.5	12	15
LAG3	13.5	12	15
LAMA1	13.5	12	15
LAMA2	13.5	12	15
LAMB3	13.5	12	15
LAMC1	13.5	12	15
LAMC2	13.5	12	15
LAMP3	13.5	12	15
LAT	13.5	12	15
LAT2	13.5	12	15
LATS1	13.5	12	15
LATS2	13.5	12	15
LBR	13.5	12	15
LCA5	13.5	12	15
LCAT	13.5	12	15
LCK	13.5	12	15
LCN12	13.5	12	15
LCP2	13.5	12	15
LDLR	13.5	12	15
LDLRAD3	13.5	12	15
LENG8	13.5	12	15
LEO1	13.5	12	15
LEPR	13.5	12	15
LEPRE1	13.5	12	15
LEPREL1	13.5	12	15
LETM1	13.5	12	15
LETM2	13.5	12	15
LETMD1	13.5	12	15
LFNG	13.5	12	15
LGI2	13.5	12	15
LIFR	13.5	12	15
LIG1	13.5	12	15
LIG3	13.5	12	15
LILRA1	13.5	12	15
LILRA4	13.5	12	15
LILRB1	13.5	12	15
LILRB5	13.5	12	15
LIMA1	13.5	12	15
LIMCH1	13.5	12	15
LIMD2	13.5	12	15
LIMS1	13.5	12	15
LIN54	13.5	12	15
LIN7A	13.5	12	15
LIN7C	13.5	12	15
LIN9	13.5	12	15
LIPA	13.5	12	15
LIPE	13.5	12	15
LIPG	13.5	12	15
LLGL2	13.5	12	15
LMBR1	13.5	12	15
LMBRD1	13.5	13	14
LMNB2	13.5	12	15
LMO4	13.5	12	15
LMOD1	13.5	12	15
LMTK2	13.5	12	15
LMTK3	13.5	12	15
LMX1B	13.5	12	15
LNPEP	13.5	12	15
LNX2	13.5	12	15
LOXL1	13.5	12	15
LPHN2	13.5	12	15
LPIN1	13.5	12	15
LPL	13.5	12	15
LPP	13.5	12	15
LPXN	13.5	12	15
LRFN1	13.5	12	15
LRFN4	13.5	12	15
LRFN5	13.5	12	15
LRGUK	13.5	12	15
LRIG1	13.5	12	15
LRIG3	13.5	12	15
LRRC25	13.5	12	15
LRRC32	13.5	12	15
LRRC40	13.5	12	15
LRRC47	13.5	12	15
LRRC8D	13.5	12	15
LRRC8E	13.5	12	15
LRRK2	13.5	12	15
LRRN1	13.5	12	15
LRSAM1	13.5	12	15
LSM10	13.5	12	15
LSM5	13.5	12	15
LSM7	13.5	12	15
LSS	13.5	12	15
LST1	13.5	12	15
LTB4R	13.5	12	15
LTBP1	13.5	12	15
LUC7L2	13.5	12	15
LUZP1	13.5	12	15
LUZP2	13.5	12	15
LY6G5B	13.5	12	15
LY86	13.5	12	15
LY96	13.5	12	15
LYG1	13.5	12	15
LYN	13.5	12	15
LYPLA2	13.5	12	15
LYRM1	13.5	12	15
LYRM2	13.5	12	15
LYSMD4	13.5	12	15
LYZ	13.5	12	15
LZTS1	13.5	12	15
MACF1	13.5	12	15
MAD1L1	13.5	12	15
MAD2L2	13.5	12	15
MADD	13.5	12	15
MAEA	13.5	12	15
MAF	13.5	12	15
MAGI1	13.5	12	15
MAMDC2	13.5	12	15
MAML2	13.5	12	15
MAN1A2	13.5	12	15
MAN2B1	13.5	12	15
MAN2B2	13.5	12	15
MAN2C1	13.5	12	15
MANEA	13.5	12	15
2019-03-03	13.5	12	15
2019-03-07	13.5	12	15
2019-03-08	13.5	12	15
2019-03-09	13.5	12	15
MARCKS	13.5	12	15
MARK3	13.5	12	15
MARS2	13.5	12	15
MASP2	13.5	12	15
MAST1	13.5	12	15
MAST4	13.5	12	15
MASTL	13.5	12	15
MAT2B	13.5	12	15
MAX	13.5	12	15
MB	13.5	12	15
MBD3	13.5	12	15
MBD4	13.5	12	15
MBD5	13.5	12	15
MBD6	13.5	12	15
MBNL1	13.5	12	15
MBTD1	13.5	12	15
MC1R	13.5	12	15
MCAM	13.5	12	15
MCC	13.5	12	15
MCCC2	13.5	12	15
MCHR1	13.5	12	15
MCM5	13.5	12	15
MCM8	13.5	12	15
MCM9	13.5	12	15
MCOLN3	13.5	12	15
MCPH1	13.5	12	15
MCRS1	13.5	12	15
MCTP1	13.5	12	15
MDH1	13.5	13	14
MDH1B	13.5	12	15
MDM2	13.5	12	15
MDN1	13.5	12	15
ME2	13.5	12	15
MED1	13.5	12	15
MED13	13.5	12	15
MED13L	13.5	12	15
MED15	13.5	12	15
MED16	13.5	12	15
MED19	13.5	12	15
MED21	13.5	12	15
MED22	13.5	12	15
MED23	13.5	12	15
MED26	13.5	12	15
MED29	13.5	12	15
MED30	13.5	12	15
MED4	13.5	12	15
MED6	13.5	12	15
MED8	13.5	12	15
[truncated: 3,433 more rows]
