# Supplementary material for: Computational inference of cancer-specific vulnerabilities in clinical samples
Source: Genome Biol. 2020 Jul 27;21:155. doi: 10.1186/s13059-020-02077-1 (PMC7386251; doi:10.1186/s13059-020-02077-1)
Supplement: Supplementary file 5 — Additional file 5: Table S4. Functional enrichment of overexpressed genes in RAN-dependent samples (CRISPR+RNAi). [file 13059_2020_2077_MOESM5_ESM.xlsx]

## Sheet: Table S4
Table S4. Functional enrichment of overexpressed genes in RAN-dependent samples (CRISPR+RNAi)
Term	Overlap	P-value	Adjusted P-value	Odds Ratio	Combined Score	Resource
DNA metabolic process (GO:0006259)	125/315	1.24224e-31	6.33915e-28	2.95697	210.428	GO Biological Process
RNA binding (GO:0003723)	319/1388	5.30374e-24	6.10461e-21	1.71257	91.7829	GO Molecular Function
DNA repair (GO:0006281)	99/289	8.42637e-20	2.14999e-16	2.55261	112.112	GO Biological Process
nuclear chromosome part (GO:0044454)	116/393	3.12571e-17	1.39407e-14	2.19944	83.5883	GO Cellular Component
centrosome (GO:0005813)	123/462	1.85783e-14	4.14296e-12	1.98386	62.7232	GO Cellular Component
mitotic cell cycle phase transition (GO:0044772)	74/222	1.93561e-14	3.29248e-11	2.48385	78.4296	GO Biological Process
microtubule organizing center (GO:0005815)	128/508	4.32419e-13	6.42863e-11	1.87756	53.453	GO Cellular Component
nucleolus (GO:0005730)	157/677	1.52761e-12	1.70329e-10	1.72806	47.0158	GO Cellular Component
mRNA processing (GO:0006397)	83/284	1.84076e-12	2.34835e-09	2.17775	58.8445	GO Biological Process
DNA replication (GO:0006260)	47/121	2.3916e-12	2.44087e-09	2.89441	77.4517	GO Biological Process
nuclear body (GO:0016604)	140/619	1.63735e-10	1.46052e-08	1.68533	37.9751	GO Cellular Component
spindle (GO:0005819)	58/187	3.16837e-10	2.35515e-08	2.31118	50.5516	GO Cellular Component
Base excision repair	20/33	3.32121e-10	5.11467e-08	4.5161	98.5662	KEGG
cell cycle G2/M phase transition (GO:0044839)	46/128	9.36314e-11	7.96335e-08	2.67791	61.8373	GO Biological Process
Herpes simplex virus 1 infection	115/492	9.55163e-10	9.80634e-08	1.74173	36.1742	KEGG
DNA replication	21/36	3.26717e-10	1.00629e-07	4.34675	94.9413	KEGG
RNA splicing, via transesterification reactions with bulged adenosine as nucleophile (GO:0000377)	69/237	1.61555e-10	1.17774e-07	2.16944	48.9126	GO Biological Process
mitochondrion (GO:0005739)	204/1027	2.35382e-09	1.49972e-07	1.48016	29.4066	GO Cellular Component
RNA processing (GO:0006396)	59/194	5.2737e-10	2.99019e-07	2.2662	48.413	GO Biological Process
regulation of mitotic cell cycle phase transition (GO:1901990)	57/185	5.95378e-10	3.03821e-07	2.29589	48.7688	GO Biological Process
cellular response to DNA damage stimulus (GO:0006974)	86/330	5.16921e-10	3.29731e-07	1.94192	41.5244	GO Biological Process
G2/M transition of mitotic cell cycle (GO:0000086)	44/127	9.15526e-10	4.24721e-07	2.58164	53.728	GO Biological Process
nuclear chromatin (GO:0000790)	67/254	2.46114e-08	1.37209e-06	1.96557	34.4369	GO Cellular Component
regulation of G2/M transition of mitotic cell cycle (GO:0010389)	48/150	3.33351e-09	1.41758e-06	2.3845	46.5436	GO Biological Process
ciliary basal body-plasma membrane docking (GO:0097711)	36/97	3.68269e-09	1.4456e-06	2.76553	53.7055	GO Biological Process
regulation of cell cycle G2/M phase transition (GO:1902749)	33/85	4.35402e-09	1.58704e-06	2.89296	55.6958	GO Biological Process
mRNA splicing, via spliceosome (GO:0000398)	70/262	6.81595e-09	2.31879e-06	1.99088	37.4364	GO Biological Process
nucleoplasm part (GO:0044451)	94/408	6.69836e-08	3.31941e-06	1.71678	28.3592	GO Cellular Component
DNA recombination (GO:0006310)	25/56	1.147e-08	3.65822e-06	3.32659	60.8218	GO Biological Process
DNA topological change (GO:0006265)	9/9	1.39526e-08	4.18825e-06	7.45156	134.781	GO Biological Process
regulation of cellular macromolecule biosynthetic process (GO:2000112)	135/632	1.62296e-08	4.6011e-06	1.59171	28.5496	GO Biological Process
DNA-dependent DNA replication (GO:0006261)	25/57	1.78329e-08	4.78954e-06	3.26823	58.3125	GO Biological Process
spindle microtubule (GO:0005876)	22/50	1.18713e-07	5.29462e-06	3.27869	52.2838	GO Cellular Component
chromatin (GO:0000785)	73/297	1.3585e-07	5.5081e-06	1.83153	28.9596	GO Cellular Component
regulation of nucleic acid-templated transcription (GO:1903506)	130/608	2.82124e-08	7.1984e-06	1.59326	27.6965	GO Biological Process
DNA binding (GO:0003677)	179/894	1.29409e-08	7.44746e-06	1.49198	27.0986	GO Molecular Function
chromosome, telomeric region (GO:0000781)	39/125	2.0316e-07	7.55078e-06	2.32489	35.8248	GO Cellular Component
DNA-dependent ATPase activity (GO:0008094)	29/73	2.0268e-08	7.77617e-06	2.96021	52.4378	GO Molecular Function
mitotic sister chromatid segregation (GO:0000070)	31/83	3.69932e-08	8.98934e-06	2.78311	47.6261	GO Biological Process
regulation of transcription, DNA-templated (GO:0006355)	286/1599	8.47034e-08	1.96473e-05	1.3328	21.7035	GO Biological Process
chromosomal region (GO:0098687)	27/77	1.18658e-06	4.07087e-05	2.61289	35.6514	GO Cellular Component
DNA biosynthetic process (GO:0071897)	19/40	1.95157e-07	4.32995e-05	3.53949	54.6833	GO Biological Process
nucleolar part (GO:0044452)	43/154	1.48952e-06	4.42885e-05	2.08063	27.9159	GO Cellular Component
nuclear replisome (GO:0043601)	11/17	1.41324e-06	4.50219e-05	4.8216	64.9451	GO Cellular Component
spindle pole (GO:0000922)	33/108	2.86177e-06	7.97719e-05	2.27687	29.0621	GO Cellular Component
DNA replication initiation (GO:0006270)	14/25	6.17598e-07	0.000131317	4.17288	59.6614	GO Biological Process
protein modification by small protein conjugation (GO:0032446)	89/399	6.66158e-07	0.000135976	1.66213	23.6384	GO Biological Process
RNA metabolic process (GO:0016070)	51/192	8.79256e-07	0.000172571	1.97932	27.6	GO Biological Process
nuclear periphery (GO:0034399)	26/79	7.10617e-06	0.000176075	2.45241	29.0723	GO Cellular Component
fibrillar center (GO:0001650)	37/132	7.07812e-06	0.000185697	2.0887	24.7688	GO Cellular Component
nucleotide-excision repair (GO:0006289)	34/109	1.20595e-06	0.000227924	2.32434	31.6767	GO Biological Process
chromosome condensation (GO:0030261)	13/23	1.36398e-06	0.000248586	4.21175	56.8802	GO Biological Process
RNA transport	44/165	4.30185e-06	0.000264994	1.98708	24.5533	KEGG
Spliceosome	38/134	3.95794e-06	0.000304762	2.11313	26.2869	KEGG
G1/S transition of mitotic cell cycle (GO:0000082)	33/106	1.80596e-06	0.000317786	2.31983	30.6784	GO Biological Process
base-excision repair (GO:0006284)	17/38	2.44796e-06	0.000390373	3.33359	43.0709	GO Biological Process
spindle midzone (GO:0051233)	14/31	1.66518e-05	0.000390879	3.36522	37.0275	GO Cellular Component
mitotic nuclear division (GO:0140014)	26/75	2.38148e-06	0.000392022	2.58321	33.4468	GO Biological Process
cell cycle G1/S phase transition (GO:0044843)	30/93	2.31447e-06	0.000393692	2.40373	31.1916	GO Biological Process
protein ubiquitination (GO:0016567)	105/507	2.8448e-06	0.000439909	1.54322	19.707	GO Biological Process
mitotic chromosome condensation (GO:0007076)	10/15	2.93669e-06	0.000440763	4.96771	63.2798	GO Biological Process
MLL1 complex (GO:0071339)	13/28	2.31633e-05	0.000469584	3.45966	36.9247	GO Cellular Component
MLL1/2 complex (GO:0044665)	13/28	2.31633e-05	0.000491945	3.45966	36.9247	GO Cellular Component
chromosome (GO:0005694)	29/98	2.20785e-05	0.000492351	2.20505	23.6402	GO Cellular Component
DNA helicase activity (GO:0003678)	18/41	1.73823e-06	0.000500175	3.27142	43.3877	GO Molecular Function
establishment of spindle localization (GO:0051293)	8/10	3.642e-06	0.000531003	5.96125	74.6526	GO Biological Process
Fanconi anemia pathway	20/54	1.10123e-05	0.000565298	2.75984	31.5077	KEGG
mitotic spindle (GO:0072686)	26/85	3.06314e-05	0.000593982	2.2793	23.6899	GO Cellular Component
microtubule (GO:0005874)	50/211	3.43391e-05	0.000638135	1.76577	18.1508	GO Cellular Component
DNA geometric change (GO:0032392)	13/25	4.76724e-06	0.000675757	3.87481	47.481	GO Biological Process
condensed chromosome (GO:0000793)	16/41	3.9086e-05	0.000697294	2.90793	29.5147	GO Cellular Component
Nucleotide excision repair	18/47	1.76329e-05	0.000775848	2.85379	31.2369	KEGG
chromatin disassembly (GO:0031498)	11/19	6.6566e-06	0.000893911	4.31406	51.4232	GO Biological Process
nucleosome disassembly (GO:0006337)	11/19	6.6566e-06	0.000918071	4.31406	51.4232	GO Biological Process
regulation of cellular response to heat (GO:1900034)	26/79	7.10617e-06	0.000929816	2.45241	29.0723	GO Biological Process
positive regulation of cell cycle process (GO:0090068)	32/108	8.25469e-06	0.00102741	2.20787	25.8425	GO Biological Process
DNA synthesis involved in DNA repair (GO:0000731)	23/66	8.1098e-06	0.00103461	2.59676	30.4403	GO Biological Process
nuclear chromosome, telomeric region (GO:0000784)	30/108	6.04175e-05	0.00103639	2.06988	20.1073	GO Cellular Component
Cell cycle	34/124	2.71155e-05	0.00104395	2.04317	21.4848	KEGG
microtubule cytoskeleton organization involved in mitosis (GO:1902850)	18/45	8.64741e-06	0.00105066	2.98063	34.7489	GO Biological Process
spliceosomal snRNP complex (GO:0097525)	20/60	6.43456e-05	0.00106289	2.48385	23.9723	GO Cellular Component
nucleosome organization (GO:0034728)	26/80	9.19445e-06	0.00106635	2.42176	28.0849	GO Biological Process
protein modification by small protein removal (GO:0070646)	61/262	9.07539e-06	0.00107702	1.73491	20.1422	GO Biological Process
DNA secondary structure binding (GO:0000217)	13/25	4.76724e-06	0.00109742	3.87481	47.481	GO Molecular Function
regulation of gene expression (GO:0010468)	187/1038	1.06869e-05	0.0012119	1.34243	15.3661	GO Biological Process
single-stranded DNA binding (GO:0003697)	28/88	6.69397e-06	0.00128413	2.37095	28.2482	GO Molecular Function
replication fork (GO:0005657)	12/27	8.15543e-05	0.00129904	3.31181	31.1781	GO Cellular Component
nucleic acid metabolic process (GO:0090304)	26/81	1.18266e-05	0.00131199	2.39186	27.136	GO Biological Process
spliceosomal complex (GO:0005681)	31/115	8.53111e-05	0.00131203	2.00868	18.8198	GO Cellular Component
Homologous recombination	16/41	3.9086e-05	0.00133761	2.90793	29.5147	KEGG
microtubule cytoskeleton (GO:0015630)	79/389	9.20782e-05	0.0013689	1.5133	14.0629	GO Cellular Component
DNA replication checkpoint (GO:0000076)	10/17	1.47005e-05	0.0015961	4.38327	48.7755	GO Biological Process
mRNA export from nucleus (GO:0006406)	31/106	1.51671e-05	0.00161245	2.17923	24.1816	GO Biological Process
nuclear speck (GO:0016607)	63/297	0.000128627	0.00185057	1.58063	14.1603	GO Cellular Component
protein sumoylation (GO:0016925)	23/69	1.86833e-05	0.00190682	2.48385	27.0439	GO Biological Process
RNA splicing (GO:0008380)	31/107	1.86385e-05	0.00194106	2.15886	23.5106	GO Biological Process
microtubule binding (GO:0008017)	48/196	1.97756e-05	0.00206925	1.82487	19.7653	GO Molecular Function
helicase activity (GO:0004386)	15/35	1.81131e-05	0.00208481	3.19353	34.8697	GO Molecular Function
ATP-dependent helicase activity (GO:0008026)	27/86	1.2806e-05	0.00210567	2.33944	26.3552	GO Molecular Function
deoxyribonuclease activity (GO:0004536)	14/31	1.66518e-05	0.00212958	3.36522	37.0275	GO Molecular Function
cellular macromolecule biosynthetic process (GO:0034645)	78/368	2.24351e-05	0.00220166	1.57941	16.9074	GO Biological Process
protein deubiquitination (GO:0016579)	59/258	2.22952e-05	0.00223083	1.70404	18.2522	GO Biological Process
chromosome, centromeric region (GO:0000775)	17/50	0.000170093	0.00229883	2.53353	21.9889	GO Cellular Component
protein-DNA complex disassembly (GO:0032986)	11/21	2.39724e-05	0.00230814	3.9032	41.5246	GO Biological Process
histone methyltransferase complex (GO:0035097)	17/50	0.000170093	0.00237067	2.53353	21.9889	GO Cellular Component
regulation of signal transduction by p53 class mediator (GO:1901796)	37/139	2.51247e-05	0.00237429	1.98351	21.0087	GO Biological Process
snoRNA binding (GO:0030515)	14/31	1.66518e-05	0.00239578	3.36522	37.0275	GO Molecular Function
histone modification (GO:0016570)	29/99	2.7264e-05	0.0025296	2.18278	22.9409	GO Biological Process
nuclear matrix (GO:0016363)	19/60	0.000209628	0.00274982	2.35966	19.9868	GO Cellular Component
heterochromatin (GO:0000792)	15/42	0.000218855	0.00278883	2.66127	22.4268	GO Cellular Component
alpha DNA polymerase:primase complex (GO:0005658)	5/6	0.000231249	0.00286492	6.20964	51.9872	GO Cellular Component
apoptotic DNA fragmentation (GO:0006309)	9/15	3.24306e-05	0.00295524	4.47094	46.2134	GO Biological Process
mRNA transport (GO:0051028)	30/105	3.38235e-05	0.00302809	2.12902	21.9169	GO Biological Process
tubulin binding (GO:0015631)	58/256	3.46284e-05	0.00332144	1.68825	17.3397	GO Molecular Function
centriole (GO:0005814)	26/96	0.000283185	0.00341353	2.01813	16.4869	GO Cellular Component
sister chromatid segregation (GO:0000819)	14/33	3.95277e-05	0.00341881	3.16127	32.0506	GO Biological Process
positive regulation of mitotic cell cycle phase transition (GO:1901992)	16/41	3.9086e-05	0.00343889	2.90793	29.5147	GO Biological Process
mRNA-containing ribonucleoprotein complex export from nucleus (GO:0071427)	29/101	4.10712e-05	0.00349311	2.13956	21.61	GO Biological Process
DNA catabolic process, endonucleolytic (GO:0000737)	11/22	4.21277e-05	0.00352423	3.72578	37.5365	GO Biological Process
ubiquitin-protein transferase activity (GO:0004842)	85/418	4.85056e-05	0.00429461	1.51527	15.0524	GO Molecular Function
mRNA metabolic process (GO:0016071)	28/98	6.09344e-05	0.00501529	2.12902	20.6636	GO Biological Process
DNA strand elongation involved in DNA replication (GO:0006271)	9/16	6.5276e-05	0.00520474	4.19151	40.3931	GO Biological Process
base-excision repair, AP site formation (GO:0006285)	7/10	6.43413e-05	0.00521164	5.2161	50.3422	GO Biological Process
DNA N-glycosylase activity (GO:0019104)	7/10	6.43413e-05	0.00528977	5.2161	50.3422	GO Molecular Function
mitotic DNA integrity checkpoint (GO:0044774)	8/13	7.13778e-05	0.00543643	4.58558	43.7809	GO Biological Process
3'-5' DNA helicase activity (GO:0043138)	8/13	7.13778e-05	0.00547706	4.58558	43.7809	GO Molecular Function
apoptotic nuclear changes (GO:0030262)	11/23	7.09592e-05	0.00548643	3.56379	34.0463	GO Biological Process
nuclear envelope disassembly (GO:0051081)	17/47	7.04487e-05	0.00553076	2.69525	25.7682	GO Biological Process
RNA polymerase core enzyme binding (GO:0043175)	14/35	8.61391e-05	0.00583212	2.98063	27.8973	GO Molecular Function
RNA polymerase II core binding (GO:0000993)	12/27	8.15543e-05	0.00586681	3.31181	31.1781	GO Molecular Function
RNA export from nucleus (GO:0006405)	32/120	8.28374e-05	0.00621646	1.98708	18.6759	GO Biological Process
regulation of cellular response to stress (GO:0080135)	29/105	8.90081e-05	0.00658273	2.05805	19.195	GO Biological Process
microtubule organizing center part (GO:0044450)	31/127	0.000578291	0.00678731	1.81889	13.5606	GO Cellular Component
Ubiquitin mediated proteolysis	34/137	0.000231018	0.00711535	1.84929	15.4842	KEGG
basal RNA polymerase II transcription machinery binding (GO:0001099)	12/28	0.000125348	0.0080153	3.19353	28.692	GO Molecular Function
mRNA surveillance pathway	25/91	0.000289571	0.00810798	2.04713	16.6782	KEGG
kinesin complex (GO:0005871)	16/51	0.000727911	0.00832432	2.33775	16.891	GO Cellular Component
transcription coactivator activity (GO:0003713)	62/292	0.000140723	0.00852486	1.58218	14.0319	GO Molecular Function
U2-type spliceosomal complex (GO:0005684)	18/61	0.000789935	0.00880778	2.19882	15.7074	GO Cellular Component
DNA-dependent DNA replication maintenance of fidelity (GO:0045005)	14/36	0.000123639	0.00901331	2.89783	26.0751	GO Biological Process
mitochondrial inner membrane (GO:0005743)	67/342	0.00083852	0.00912146	1.45981	10.3411	GO Cellular Component
ubiquitin-like protein conjugating enzyme activity (GO:0061650)	10/21	0.000159622	0.00918626	3.54836	31.0223	GO Molecular Function
regulation of histone modification (GO:0031056)	8/14	0.000146903	0.0104118	4.25804	37.5803	GO Biological Process
DNA modification (GO:0006304)	8/14	0.000146903	0.0105584	4.25804	37.5803	GO Biological Process
establishment of spindle orientation (GO:0051294)	10/21	0.000159622	0.0111583	3.54836	31.0223	GO Biological Process
mitochondrial matrix (GO:0005759)	61/309	0.0011481	0.0121918	1.47102	9.95829	GO Cellular Component
histone methyltransferase binding (GO:1990226)	5/6	0.000231249	0.0126746	6.20964	51.9872	GO Molecular Function
transport of virus (GO:0046794)	18/55	0.00019191	0.0128858	2.43869	20.8715	GO Biological Process
protein K11-linked ubiquitination (GO:0070979)	12/29	0.000187828	0.0129525	3.08341	26.4556	GO Biological Process
intracellular transport of virus (GO:0075733)	18/55	0.00019191	0.0130576	2.43869	20.8715	GO Biological Process
regulation of translation (GO:0006417)	48/214	0.000201971	0.0133851	1.67138	14.2191	GO Biological Process
protein polyubiquitination (GO:0000209)	60/284	0.000205805	0.0134644	1.57427	13.3634	GO Biological Process
damaged DNA binding (GO:0003684)	16/47	0.000258105	0.0135036	2.5367	20.9586	GO Molecular Function
telomere organization (GO:0032200)	15/42	0.000218855	0.0136197	2.66127	22.4268	GO Biological Process
double-strand break repair (GO:0006302)	35/142	0.000217367	0.0136941	1.83665	15.4902	GO Biological Process
DNA ligation (GO:0006266)	9/18	0.000215261	0.013731	3.72578	31.4592	GO Biological Process
DNA conformation change (GO:0071103)	9/18	0.000215261	0.0139048	3.72578	31.4592	GO Biological Process
Cajal body (GO:0015030)	12/35	0.00139189	0.0141087	2.55482	16.8033	GO Cellular Component
condensed nuclear chromosome (GO:0000794)	12/35	0.00139189	0.0144368	2.55482	16.8033	GO Cellular Component
npBAF complex (GO:0071564)	6/11	0.00146477	0.0145175	4.06449	26.5251	GO Cellular Component
mitotic spindle organization (GO:0007052)	22/75	0.000239077	0.0146989	2.18579	18.2267	GO Biological Process
nuclear transport (GO:0051169)	10/22	0.000257535	0.0154612	3.38707	27.992	GO Biological Process
negative regulation of transcription, DNA-templated (GO:0045892)	144/814	0.00025637	0.0155744	1.31821	10.9002	GO Biological Process
regulation of chromosome segregation (GO:0051983)	12/30	0.000275024	0.0163191	2.98063	24.4371	GO Biological Process
ubiquitin-dependent protein catabolic process (GO:0006511)	69/342	0.000301623	0.0176917	1.50339	12.1869	GO Biological Process
SWI/SNF complex (GO:0016514)	7/15	0.00186381	0.0180709	3.4774	21.8559	GO Cellular Component
preribosome (GO:0030684)	20/76	0.00199275	0.01891	1.96094	12.1936	GO Cellular Component
pyrimidine deoxyribonucleotide catabolic process (GO:0009223)	7/12	0.000331635	0.0192311	4.34675	34.8239	GO Biological Process
mRNA binding (GO:0003729)	41/180	0.000405139	0.0194298	1.6973	13.2581	GO Molecular Function
ubiquitin-like protein ligase binding (GO:0044389)	61/298	0.000442412	0.0195852	1.52532	11.7805	GO Molecular Function
Hsp90 protein binding (GO:0051879)	12/31	0.000394279	0.0197311	2.88448	22.6098	GO Molecular Function
RNA helicase activity (GO:0003724)	20/68	0.000433857	0.0199748	2.19164	16.9694	GO Molecular Function
endodeoxyribonuclease activity (GO:0004520)	13/36	0.000503684	0.019991	2.69084	20.4331	GO Molecular Function
four-way junction DNA binding (GO:0000400)	8/16	0.000490185	0.0201501	3.72578	28.3932	GO Molecular Function
nuclear import (GO:0051170)	21/72	0.000357592	0.0205033	2.17337	17.2481	GO Biological Process
RNA-dependent ATPase activity (GO:0008186)	20/69	0.00053488	0.0205216	2.15987	16.2713	GO Molecular Function
ubiquitin protein ligase activity (GO:0061630)	43/193	0.000488755	0.0208355	1.66019	12.6567	GO Molecular Function
gene expression (GO:0010467)	80/412	0.00037371	0.0211894	1.44691	11.419	GO Biological Process
ubiquitin conjugating enzyme activity (GO:0061631)	9/20	0.000577503	0.0214421	3.3532	25.0042	GO Molecular Function
nucleotide-excision repair, DNA gap filling (GO:0006297)	10/23	0.000401055	0.02249	3.23981	25.3399	GO Biological Process
strand displacement (GO:0000732)	11/27	0.000408787	0.0226743	3.03582	23.6864	GO Biological Process
tRNA-specific ribonuclease activity (GO:0004549)	7/13	0.00063527	0.0228499	4.01238	29.537	GO Molecular Function
regulation of cytokinesis (GO:0032465)	22/78	0.000439393	0.0241099	2.10172	16.2466	GO Biological Process
bubble DNA binding (GO:0000405)	5/7	0.000719329	0.0250893	5.32255	38.5203	GO Molecular Function
positive regulation of G2/M transition of mitotic cell cycle (GO:0010971)	8/16	0.000490185	0.0266108	3.72578	28.3932	GO Biological Process
Sin3-type complex (GO:0070822)	7/16	0.00293219	0.027245	3.26006	19.0127	GO Cellular Component
mitotic nuclear envelope disassembly (GO:0007077)	15/45	0.000516087	0.0274333	2.48385	18.8009	GO Biological Process
regulation of proteasomal ubiquitin-dependent protein catabolic process (GO:0032434)	24/89	0.000511065	0.0274523	2.00941	15.2294	GO Biological Process
ATP-dependent DNA helicase activity (GO:0004003)	11/29	0.0008393	0.0284128	2.82646	20.0196	GO Molecular Function
peptidyl-lysine modification (GO:0018205)	29/116	0.000565115	0.0297297	1.86289	13.9316	GO Biological Process
nuclear chromosome (GO:0000228)	15/53	0.00329321	0.0299749	2.10893	12.0544	GO Cellular Component
ubiquitin-like protein ligase activity (GO:0061659)	41/187	0.000912158	0.029997	1.63377	11.4359	GO Molecular Function
nucleoside-triphosphatase activity (GO:0017111)	80/425	0.000977744	0.0312606	1.40265	9.72072	GO Molecular Function
translational elongation (GO:0006414)	27/106	0.000631177	0.0328663	1.89804	13.9846	GO Biological Process
chromatin remodeling (GO:0006338)	29/117	0.00065658	0.0338437	1.84697	13.5355	GO Biological Process
ATP-dependent RNA helicase activity (GO:0004004)	19/68	0.00118943	0.0342257	2.08205	14.0212	GO Molecular Function
regulation of ubiquitin protein ligase activity (GO:1904666)	13/37	0.000682	0.0348025	2.61812	19.0873	GO Biological Process
hydrolase activity, hydrolyzing N-glycosyl compounds (GO:0016799)	7/14	0.00112364	0.0349543	3.72578	25.3025	GO Molecular Function
purine ribonucleoside triphosphate binding (GO:0035639)	75/397	0.00124663	0.0349967	1.40773	9.41391	GO Molecular Function
methylation-dependent protein binding (GO:0140034)	16/53	0.00115851	0.0350908	2.24953	15.2082	GO Molecular Function
methyltransferase activity (GO:0008168)	19/68	0.00118943	0.0351033	2.08205	14.0212	GO Molecular Function
G-quadruplex DNA unwinding (GO:0044806)	5/7	0.000719329	0.0356382	5.32255	38.5203	GO Biological Process
regulation of attachment of spindle microtubules to kinetochore (GO:0051988)	6/10	0.00075108	0.0358202	4.47094	32.1639	GO Biological Process
regulation of mRNA stability (GO:0043488)	31/129	0.000766681	0.0358933	1.79069	12.8454	GO Biological Process
positive regulation of mitotic cell cycle spindle assembly checkpoint (GO:0090267)	5/7	0.000719329	0.0359876	5.32255	38.5203	GO Biological Process
telomeric loop disassembly (GO:0090657)	6/10	0.00075108	0.0361581	4.47094	32.1639	GO Biological Process
mismatch repair (GO:0006298)	12/33	0.000765726	0.0361806	2.70966	19.441	GO Biological Process
replication fork protection (GO:0048478)	5/7	0.000719329	0.0363439	5.32255	38.5203	GO Biological Process
DNA duplex unwinding (GO:0032508)	14/42	0.000786163	0.0364708	2.48385	17.7555	GO Biological Process
primary miRNA processing (GO:0031053)	6/10	0.00075108	0.0365025	4.47094	32.1639	GO Biological Process
regulation of chromatin organization (GO:1902275)	6/10	0.00075108	0.0368535	4.47094	32.1639	GO Biological Process
positive regulation of cell cycle G2/M phase transition (GO:1902751)	8/17	0.000817308	0.036909	3.50662	24.9303	GO Biological Process
U1 snRNP (GO:0005685)	8/21	0.00416474	0.0371495	2.83869	15.5592	GO Cellular Component
positive regulation by host of viral transcription (GO:0043923)	8/17	0.000817308	0.0372386	3.50662	24.9303	GO Biological Process
Set1C/COMPASS complex (GO:0048188)	6/13	0.00428019	0.0374306	3.43918	18.7565	GO Cellular Component
peptidyl-lysine trimethylation (GO:0018023)	8/17	0.000817308	0.0375741	3.50662	24.9303	GO Biological Process
BAF-type complex (GO:0090544)	7/17	0.00441262	0.0378467	3.06829	16.6402	GO Cellular Component
nucleocytoplasmic transport (GO:0006913)	15/47	0.000865763	0.0384173	2.37816	16.7705	GO Biological Process
mitochondrial translation (GO:0032543)	27/108	0.000860263	0.0385081	1.86289	13.1488	GO Biological Process
histone ubiquitination (GO:0016574)	9/21	0.000890915	0.0391926	3.19353	22.429	GO Biological Process
negative regulation of cell cycle process (GO:0010948)	22/82	0.000924325	0.0396372	1.9992	13.9673	GO Biological Process
protein K63-linked ubiquitination (GO:0070534)	13/38	0.000910598	0.0397161	2.54922	17.8481	GO Biological Process
telomere maintenance (GO:0000723)	16/52	0.000922101	0.039877	2.29279	16.024	GO Biological Process
endodeoxyribonuclease activity, producing 3'-phosphomonoesters (GO:0016889)	6/11	0.00146477	0.0401417	4.06449	26.5251	GO Molecular Function
cilium assembly (GO:0060271)	58/289	0.000995949	0.0423527	1.49547	10.3364	GO Biological Process
ATPase activity (GO:0016887)	43/204	0.00159093	0.0425851	1.57067	10.1205	GO Molecular Function
mitochondrial translational elongation (GO:0070125)	23/88	0.00105755	0.0446006	1.94757	13.3443	GO Biological Process
crossover junction endodeoxyribonuclease activity (GO:0008821)	5/8	0.00170558	0.0446165	4.65723	29.6845	GO Molecular Function
histone H4 acetylation (GO:0043967)	15/48	0.00110503	0.0458451	2.32861	15.8529	GO Biological Process
regulation of mitotic cell cycle spindle assembly checkpoint (GO:0090266)	7/14	0.00112364	0.0458714	3.72578	25.3025	GO Biological Process
positive regulation of cell cycle arrest (GO:0071158)	22/83	0.00110083	0.0460455	1.97511	13.4539	GO Biological Process
cellular response to nitrogen compound (GO:1901699)	7/14	0.00112364	0.0462414	3.72578	25.3025	GO Biological Process
establishment of protein localization to organelle (GO:0072594)	18/63	0.00119679	0.0477127	2.12902	14.3243	GO Biological Process
DNA damage response, signal transduction by p53 class mediator resulting in cell cycle arrest (GO:0006977)	18/63	0.00119679	0.0480884	2.12902	14.3243	GO Biological Process
tRNA modification (GO:0006400)	17/58	0.00118776	0.0481042	2.18408	14.7113	GO Biological Process
microtubule end (GO:1990752)	8/22	0.00578493	0.0486807	2.70966	13.9615	GO Cellular Component
preribosome, small subunit precursor (GO:0030688)	5/10	0.00607649	0.0492748	3.72578	19.0139	GO Cellular Component
Mismatch repair	9/23	0.00192621	0.0494395	2.91583	18.2303	KEGG
mitotic spindle midzone (GO:1990023)	5/10	0.00607649	0.0501873	3.72578	19.0139	GO Cellular Component
ubiquitin protein ligase binding (GO:0031625)	56/285	0.00198726	0.0508297	1.46417	9.10858	GO Molecular Function
establishment of mitotic spindle localization (GO:0040001)	8/18	0.00129895	0.0509887	3.31181	22.0109	GO Biological Process
mitotic recombination (GO:0006312)	8/18	0.00129895	0.0513839	3.31181	22.0109	GO Biological Process
microtubule plus-end (GO:0035371)	6/14	0.0066476	0.0529434	3.19353	16.0107	GO Cellular Component
positive regulation of proteasomal protein catabolic process (GO:1901800)	20/74	0.00140321	0.0546611	2.01394	13.2295	GO Biological Process
methylated histone binding (GO:0035064)	16/56	0.00219478	0.0549173	2.12902	13.0332	GO Molecular Function
positive regulation of chromosome segregation (GO:0051984)	6/11	0.00146477	0.0557816	4.06449	26.5251	GO Biological Process
endonucleolytic cleavage of tricistronic rRNA transcript (SSU-rRNA, 5.8S rRNA, LSU-rRNA) (GO:0000479)	6/11	0.00146477	0.056201	4.06449	26.5251	GO Biological Process
signal transduction involved in mitotic G1 DNA damage checkpoint (GO:0072431)	18/64	0.00145944	0.0564206	2.09575	13.6846	GO Biological Process
negative regulation of transcription from RNA polymerase II promoter (GO:0000122)	101/566	0.00151525	0.0572764	1.3297	8.63262	GO Biological Process
kinase binding (GO:0019900)	77/419	0.00236044	0.0578058	1.36938	8.28325	GO Molecular Function
anaphase-promoting complex-dependent catabolic process (GO:0031145)	21/80	0.00161251	0.0605047	1.95604	12.5772	GO Biological Process
transcription, DNA-templated (GO:0006351)	68/357	0.00164852	0.0614043	1.41935	9.09499	GO Biological Process
depyrimidination (GO:0045008)	5/8	0.00170558	0.0617277	4.65723	29.6845	GO Biological Process
regulation of cell cycle process (GO:0010564)	23/91	0.00171846	0.0617558	1.88336	11.9901	GO Biological Process
mRNA 3'-end processing (GO:0031124)	20/75	0.00167612	0.0619801	1.98708	12.7	GO Biological Process
positive regulation of spindle checkpoint (GO:0090232)	5/8	0.00170558	0.0621686	4.65723	29.6845	GO Biological Process
lagging strand elongation (GO:0006273)	5/8	0.00170558	0.0626158	4.65723	29.6845	GO Biological Process
mitotic cytokinesis (GO:0000281)	17/60	0.00179016	0.0630013	2.11128	13.3548	GO Biological Process
Rad51B-Rad51C-Rad51D-XRCC2 complex (GO:0033063)	4/7	0.00807692	0.0631983	4.25804	20.5184	GO Cellular Component
RNA modification (GO:0009451)	16/55	0.00178673	0.0633174	2.16773	13.716	GO Biological Process
DNA-directed RNA polymerase II, holoenzyme (GO:0016591)	21/91	0.00823707	0.0633402	1.71959	8.25251	GO Cellular Component
regulation of centrosome cycle (GO:0046605)	10/27	0.00177869	0.0634731	2.75984	17.475	GO Biological Process
nuclear DNA-directed RNA polymerase complex (GO:0055029)	14/53	0.0086063	0.0639735	1.96834	9.35996	GO Cellular Component
regulation of RNA export from nucleus (GO:0046831)	7/15	0.00186381	0.0642637	3.4774	21.8559	GO Biological Process
negative regulation of RNA metabolic process (GO:0051253)	7/15	0.00186381	0.0647009	3.4774	21.8559	GO Biological Process
mitochondrial large ribosomal subunit (GO:0005762)	14/53	0.0086063	0.0650578	1.96834	9.35996	GO Cellular Component
regulation of centriole replication (GO:0046599)	7/15	0.00186381	0.0651441	3.4774	21.8559	GO Biological Process
RNA transport (GO:0050658)	21/81	0.00190642	0.0652918	1.93189	12.0985	GO Biological Process
small nuclear ribonucleoprotein complex (GO:0030532)	7/19	0.00896802	0.0655695	2.74531	12.9417	GO Cellular Component
protein-DNA complex assembly (GO:0065004)	23/92	0.0020056	0.0682304	1.86289	11.5719	GO Biological Process
poly-purine tract binding (GO:0070717)	8/20	0.00291756	0.068533	2.98063	17.3979	GO Molecular Function
cytoskeleton-dependent cytokinesis (GO:0061640)	19/71	0.00206963	0.0694823	1.99408	12.3242	GO Biological Process
double-stranded DNA binding (GO:0003690)	24/100	0.00290775	0.0697255	1.78838	10.4448	GO Molecular Function
positive regulation of proteasomal ubiquitin-dependent protein catabolic process (GO:0032436)	19/71	0.00206963	0.0699424	1.99408	12.3242	GO Biological Process
regulation of ubiquitin-protein transferase activity (GO:0051438)	11/32	0.00213312	0.0706837	2.56148	15.7535	GO Biological Process
proteasome-mediated ubiquitin-dependent protein catabolic process (GO:0043161)	57/292	0.00212698	0.070941	1.45459	8.95015	GO Biological Process
condensed nuclear chromosome kinetochore (GO:0000778)	5/11	0.0099196	0.0713571	3.38707	15.6254	GO Cellular Component
prespliceosome (GO:0071010)	8/24	0.010405	0.0736607	2.48385	11.34	GO Cellular Component
proteasomal protein catabolic process (GO:0010498)	48/238	0.00232498	0.0765443	1.50284	9.11327	GO Biological Process
double-strand break repair via homologous recombination (GO:0000724)	20/77	0.00235848	0.0771496	1.93547	11.7091	GO Biological Process
nucleoside-triphosphate diphosphatase activity (GO:0047429)	5/9	0.00341378	0.0785852	4.13976	23.5136	GO Molecular Function
modulation by host of viral transcription (GO:0043921)	10/28	0.00243786	0.0792381	2.66127	16.0119	GO Biological Process
positive regulation of viral transcription (GO:0050434)	13/42	0.00255882	0.0826433	2.30644	13.7653	GO Biological Process
DNA ligation involved in DNA repair (GO:0051103)	6/12	0.00259791	0.0833783	3.72578	22.1798	GO Biological Process
aspartic endopeptidase activity, intramembrane cleaving (GO:0042500)	4/6	0.00387257	0.0841006	4.96771	27.5898	GO Molecular Function
endoribonuclease activity, producing 5'-phosphomonoesters (GO:0016891)	9/25	0.00374842	0.0845968	2.68256	14.9859	GO Molecular Function
regulation of DNA metabolic process (GO:0051052)	14/47	0.00265378	0.0846391	2.21962	13.1662	GO Biological Process
protein import (GO:0017038)	16/57	0.00267756	0.084867	2.09167	12.3886	GO Biological Process
nuclear heterochromatin (GO:0005720)	7/20	0.012226	0.0851997	2.60805	11.4863	GO Cellular Component
C3HC4-type RING finger domain binding (GO:0055131)	4/6	0.00387257	0.0857179	4.96771	27.5898	GO Molecular Function
polyubiquitin modification-dependent protein binding (GO:0031593)	13/44	0.00402355	0.0857612	2.2016	12.1431	GO Molecular Function
histone deacetylase binding (GO:0042826)	21/86	0.00414618	0.0867683	1.81957	9.98136	GO Molecular Function
ribonucleoprotein complex assembly (GO:0022618)	34/157	0.00294097	0.0877647	1.61371	9.40637	GO Biological Process
microtubule plus-end binding (GO:0051010)	6/13	0.00428019	0.0879731	3.43918	18.7565	GO Molecular Function
positive regulation of mRNA processing (GO:0050685)	7/16	0.00293219	0.0880175	3.26006	19.0127	GO Biological Process
chromatin remodeling at centromere (GO:0031055)	11/33	0.00281681	0.0881853	2.48385	14.5856	GO Biological Process
DNA alkylation (GO:0006305)	7/16	0.00293219	0.0885383	3.26006	19.0127	GO Biological Process
transcription from RNA polymerase II promoter (GO:0006366)	87/486	0.00281359	0.0886279	1.33392	7.83452	GO Biological Process
rRNA transcription (GO:0009303)	7/16	0.00293219	0.0890654	3.26006	19.0127	GO Biological Process
DNA methylation or demethylation (GO:0044728)	7/16	0.00293219	0.0895987	3.26006	19.0127	GO Biological Process
regulation of ubiquitin-protein ligase activity involved in mitotic cell cycle (GO:0051439)	19/73	0.00291981	0.0897577	1.93945	11.3191	GO Biological Process
spliceosomal snRNP assembly (GO:0000387)	12/38	0.00307267	0.0901139	2.35313	13.6133	GO Biological Process
telomere maintenance via telomerase (GO:0007004)	8/20	0.00291756	0.0902323	2.98063	17.3979	GO Biological Process
regulation of gene silencing by miRNA (GO:0060964)	18/68	0.00304901	0.0904599	1.97247	11.4264	GO Biological Process
protein monoubiquitination (GO:0006513)	12/38	0.00307267	0.0906347	2.35313	13.6133	GO Biological Process
regulation of DNA-templated transcription, elongation (GO:0032784)	8/20	0.00291756	0.0907825	2.98063	17.3979	GO Biological Process
tRNA processing (GO:0008033)	17/63	0.00316021	0.0921517	2.01074	11.5761	GO Biological Process
regulation of telomerase activity (GO:0051972)	13/43	0.00322417	0.0934825	2.2528	12.9245	GO Biological Process
double-stranded RNA binding (GO:0003725)	16/60	0.00467841	0.0944711	1.98708	10.6603	GO Molecular Function
HAUS complex (GO:0070652)	4/8	0.0144483	0.0947636	3.72578	15.7868	GO Cellular Component
chromatin silencing complex (GO:0005677)	4/8	0.0144483	0.096178	3.72578	15.7868	GO Cellular Component
mitochondrial translational termination (GO:0070126)	22/90	0.00334676	0.0964888	1.82149	10.3821	GO Biological Process
SAGA complex (GO:0000124)	5/12	0.0151494	0.0965232	3.10482	13.0086	GO Cellular Component
negative regulation of DNA-templated transcription, elongation (GO:0032785)	5/9	0.00341378	0.0967806	4.13976	23.5136	GO Biological Process
transcription-coupled nucleotide-excision repair (GO:0006283)	19/74	0.00344372	0.0970902	1.91324	10.8504	GO Biological Process
regulation of methylation-dependent chromatin silencing (GO:0090308)	5/9	0.00341378	0.0973213	4.13976	23.5136	GO Biological Process
commitment complex (GO:0000243)	4/8	0.0144483	0.0976353	3.72578	15.7868	GO Cellular Component
mitotic DNA replication checkpoint (GO:0033314)	5/9	0.00341378	0.0978681	4.13976	23.5136	GO Biological Process
methylosome (GO:0034709)	5/12	0.0151494	0.0979221	3.10482	13.0086	GO Cellular Component
RNA polymerase III transcription factor complex (GO:0090576)	4/8	0.0144483	0.0991373	3.72578	15.7868	GO Cellular Component
transcription elongation from RNA polymerase II promoter (GO:0006368)	23/96	0.00359619	0.100832	1.78527	10.0473	GO Biological Process
termination of RNA polymerase II transcription (GO:0006369)	18/69	0.00361755	0.100876	1.94389	10.9284	GO Biological Process
tRNA export from nucleus (GO:0006409)	11/34	0.00366645	0.101135	2.4108	13.521	GO Biological Process
tRNA-containing ribonucleoprotein complex export from nucleus (GO:0071431)	11/34	0.00366645	0.101684	2.4108	13.521	GO Biological Process
euchromatin (GO:0000791)	7/21	0.0162566	0.102119	2.48385	10.2316	GO Cellular Component
positive regulation of DNA-templated transcription, elongation (GO:0032786)	9/25	0.00374842	0.10284	2.68256	14.9859	GO Biological Process
establishment of protein localization to telomere (GO:0070200)	4/6	0.00387257	0.105116	4.96771	27.5898	GO Biological Process
ligand-dependent nuclear receptor transcription coactivator activity (GO:0030374)	17/66	0.0053023	0.105223	1.91934	10.0566	GO Molecular Function
ATP binding (GO:0005524)	49/256	0.00614927	0.105639	1.42628	7.26177	GO Molecular Function
phosphorylation of RNA polymerase II C-terminal domain (GO:0070816)	4/6	0.00387257	0.105678	4.96771	27.5898	GO Biological Process
single-stranded RNA binding (GO:0003727)	13/46	0.00610006	0.106381	2.10588	10.7388	GO Molecular Function
oxidized purine DNA binding (GO:0032357)	5/10	0.00607649	0.107601	3.72578	19.0139	GO Molecular Function
viral life cycle (GO:0019058)	25/108	0.00402439	0.108087	1.7249	9.51348	GO Biological Process
lysine-acetylated histone binding (GO:0070577)	7/18	0.00639405	0.108229	2.89783	14.641	GO Molecular Function
mitotic metaphase plate congression (GO:0007080)	13/44	0.00402355	0.108636	2.2016	12.1431	GO Biological Process
core promoter proximal region DNA binding (GO:0001159)	8/22	0.00578493	0.109155	2.70966	13.9615	GO Molecular Function
Tat protein binding (GO:0030957)	5/10	0.00607649	0.109282	3.72578	19.0139	GO Molecular Function
PML body (GO:0016605)	15/63	0.0176717	0.109466	1.77418	7.16023	GO Cellular Component
pre-mRNA binding (GO:0036002)	10/31	0.00564315	0.110089	2.40373	12.4449	GO Molecular Function
translational termination (GO:0006415)	23/97	0.00412785	0.110285	1.76687	9.70009	GO Biological Process
RNA-dependent DNA biosynthetic process (GO:0006278)	8/21	0.00416474	0.110691	2.83869	15.5592	GO Biological Process
N-acetyltransferase activity (GO:0008080)	8/22	0.00578493	0.110974	2.70966	13.9615	GO Molecular Function
3'-5'-exodeoxyribonuclease activity (GO:0008296)	5/10	0.00607649	0.111016	3.72578	19.0139	GO Molecular Function
ATPase activity, coupled (GO:0042623)	22/95	0.00666045	0.111104	1.72563	8.64809	GO Molecular Function
cadherin binding (GO:0045296)	58/314	0.00676127	0.111175	1.3764	6.87726	GO Molecular Function
chromatin assembly or disassembly (GO:0006333)	6/13	0.00428019	0.112587	3.43918	18.7565	GO Biological Process
histone kinase activity (GO:0035173)	5/10	0.00607649	0.112807	3.72578	19.0139	GO Molecular Function
positive regulation of histone modification (GO:0031058)	10/30	0.00433582	0.112886	2.48385	13.5143	GO Biological Process
negative regulation of cellular macromolecule biosynthetic process (GO:2000113)	90/513	0.00432031	0.113059	1.30729	7.11746	GO Biological Process
DNA strand elongation (GO:0022616)	6/13	0.00428019	0.11317	3.43918	18.7565	GO Biological Process
regulation of protein serine/threonine kinase activity (GO:0071900)	20/81	0.00443444	0.114868	1.83989	9.96919	GO Biological Process
ATP-dependent microtubule motor activity, plus-end-directed (GO:0008574)	10/32	0.00723862	0.117347	2.32861	11.4762	GO Molecular Function
DNA-templated transcription, elongation (GO:0006354)	25/109	0.00457099	0.117807	1.70907	9.20854	GO Biological Process
histone-lysine N-methyltransferase activity (GO:0018024)	12/42	0.00752853	0.120352	2.12902	10.4089	GO Molecular Function
annealing helicase activity (GO:0036310)	4/7	0.00807692	0.123954	4.25804	20.5184	GO Molecular Function
DNA replication-independent nucleosome assembly (GO:0006336)	12/40	0.00490906	0.125255	2.23547	11.8853	GO Biological Process
poly(G) binding (GO:0034046)	4/7	0.00807692	0.125629	4.25804	20.5184	GO Molecular Function
transcription corepressor activity (GO:0003714)	40/204	0.00829776	0.125667	1.46109	7.00121	GO Molecular Function
metaphase plate congression (GO:0051310)	13/45	0.00497559	0.125695	2.15267	11.4161	GO Biological Process
regulation of proteasomal protein catabolic process (GO:0061136)	12/40	0.00490906	0.125884	2.23547	11.8853	GO Biological Process
protein import into nucleus (GO:0006606)	24/104	0.00496568	0.126069	1.71959	9.12279	GO Biological Process
regulation of centrosome duplication (GO:0010824)	9/26	0.00505984	0.127194	2.57939	13.6357	GO Biological Process
ATP-dependent 3'-5' DNA helicase activity (GO:0043140)	4/7	0.00807692	0.12735	4.25804	20.5184	GO Molecular Function
INO80-type complex (GO:0097346)	7/22	0.0211434	0.129177	2.37095	9.14341	GO Cellular Component
Sin3 complex (GO:0016580)	5/13	0.0219426	0.130486	2.86599	10.9461	GO Cellular Component
condensed chromosome, centromeric region (GO:0000779)	8/27	0.0217706	0.131212	2.20787	8.44995	GO Cellular Component
protein deacetylase activity (GO:0033558)	12/43	0.00919474	0.132289	2.07951	9.75106	GO Molecular Function
acetylation-dependent protein binding (GO:0140033)	7/19	0.00896802	0.132336	2.74531	12.9417	GO Molecular Function
telomeric DNA binding (GO:0042162)	10/33	0.00916115	0.133474	2.25805	10.5965	GO Molecular Function
protein-lysine N-methyltransferase activity (GO:0016279)	13/48	0.00895036	0.13379	2.01813	9.51764	GO Molecular Function
DNA-templated transcription, initiation (GO:0006352)	38/187	0.00546745	0.136767	1.51422	7.8875	GO Biological Process
adenyl-nucleotide exchange factor activity (GO:0000774)	5/11	0.0099196	0.13756	3.38707	15.6254	GO Molecular Function
regulation of mRNA splicing, via spliceosome (GO:0048024)	16/61	0.00556794	0.138601	1.95451	10.1453	GO Biological Process
adenyl nucleotide binding (GO:0030554)	5/11	0.0099196	0.139237	3.38707	15.6254	GO Molecular Function
positive regulation of mRNA splicing, via spliceosome (GO:0048026)	5/10	0.00607649	0.139677	3.72578	19.0139	GO Biological Process
RNA polymerase II carboxy-terminal domain kinase activity (GO:0008353)	6/15	0.0098368	0.13978	2.98063	13.7753	GO Molecular Function
replication fork processing (GO:0031297)	10/31	0.00564315	0.139791	2.40373	12.4449	GO Biological Process
DNA replication-dependent nucleosome organization (GO:0034723)	5/10	0.00607649	0.140309	3.72578	19.0139	GO Biological Process
negative regulation of centrosome duplication (GO:0010826)	5/10	0.00607649	0.140947	3.72578	19.0139	GO Biological Process
cytochrome complex assembly (GO:0017004)	5/10	0.00607649	0.14159	3.72578	19.0139	GO Biological Process
regulation of posttranscriptional gene silencing (GO:0060147)	15/56	0.00580232	0.141671	1.99595	10.2782	GO Biological Process
positive regulation of telomerase activity (GO:0051973)	11/36	0.00597307	0.14177	2.27687	11.6587	GO Biological Process
negative regulation of ubiquitin-protein ligase activity involved in mitotic cell cycle (GO:0051436)	18/72	0.00587023	0.14197	1.86289	9.57128	GO Biological Process
DNA replication-dependent nucleosome assembly (GO:0006335)	5/10	0.00607649	0.14224	3.72578	19.0139	GO Biological Process
regulation of gene silencing by RNA (GO:0060966)	15/56	0.00580232	0.142352	1.99595	10.2782	GO Biological Process
tRNA transport (GO:0051031)	11/36	0.00597307	0.142433	2.27687	11.6587	GO Biological Process
negative regulation of gene expression (GO:0010629)	105/619	0.0062312	0.142591	1.264	6.41881	GO Biological Process
positive regulation of erythrocyte differentiation (GO:0045648)	8/22	0.00578493	0.142611	2.70966	13.9615	GO Biological Process
recombinational repair (GO:0000725)	18/72	0.00587023	0.142647	1.86289	9.57128	GO Biological Process
peptidyl-lysine dimethylation (GO:0018027)	5/10	0.00607649	0.142895	3.72578	19.0139	GO Biological Process
positive regulation of ubiquitin protein ligase activity (GO:1904668)	20/83	0.00593736	0.142917	1.79556	9.20491	GO Biological Process
anatomical structure homeostasis (GO:0060249)	11/36	0.00597307	0.143101	2.27687	11.6587	GO Biological Process
mitotic nuclear envelope reassembly (GO:0007084)	5/10	0.00607649	0.143557	3.72578	19.0139	GO Biological Process
DNA methylation (GO:0006306)	7/18	0.00639405	0.145017	2.89783	14.641	GO Biological Process
nuclear envelope reassembly (GO:0031468)	7/18	0.00639405	0.145664	2.89783	14.641	GO Biological Process
histone methyltransferase activity (GO:0042054)	13/49	0.0107203	0.146893	1.97695	8.96667	GO Molecular Function
histone H4-K16 acetylation (GO:0043984)	6/14	0.0066476	0.150101	3.19353	16.0107	GO Biological Process
nuclear euchromatin (GO:0005719)	6/18	0.0255999	0.150231	2.48385	9.10374	GO Cellular Component
regulation of transcription involved in G1/S transition of mitotic cell cycle (GO:0000083)	9/27	0.00670041	0.150626	2.48385	12.4331	GO Biological Process
nuclear localization sequence binding (GO:0008139)	9/29	0.0111677	0.151223	2.31255	10.3943	GO Molecular Function
U5 snRNP (GO:0005682)	7/23	0.0269623	0.156171	2.26787	8.19452	GO Cellular Component
DNA-templated transcription, termination (GO:0006353)	24/107	0.00720365	0.161229	1.67138	8.24519	GO Biological Process
positive regulation of ubiquitin-protein transferase activity (GO:0051443)	10/32	0.00723862	0.161304	2.32861	11.4762	GO Biological Process
mitogen-activated protein kinase binding (GO:0051019)	7/20	0.012226	0.161748	2.60805	11.4863	GO Molecular Function
poly-pyrimidine tract binding (GO:0008187)	7/20	0.012226	0.163629	2.60805	11.4863	GO Molecular Function
mitotic spindle assembly (GO:0090307)	13/47	0.00741775	0.164577	2.06107	10.1072	GO Biological Process
centromere complex assembly (GO:0034508)	11/37	0.00748903	0.164726	2.21533	10.8425	GO Biological Process
mRNA catabolic process (GO:0006402)	11/37	0.00748903	0.16544	2.21533	10.8425	GO Biological Process
xenobiotic catabolic process (GO:0042178)	4/7	0.00807692	0.16892	4.25804	20.5184	GO Biological Process
intracellular protein transport (GO:0006886)	63/348	0.00772966	0.169289	1.34899	6.55972	GO Biological Process
regulation of transcription elongation from RNA polymerase II promoter (GO:0034243)	8/23	0.00784291	0.169586	2.59185	12.5657	GO Biological Process
tRNA transcription (GO:0009304)	4/7	0.00807692	0.169615	4.25804	20.5184	GO Biological Process
mitotic G2/M transition checkpoint (GO:0044818)	8/23	0.00784291	0.170308	2.59185	12.5657	GO Biological Process
regulation of RNA biosynthetic process (GO:2001141)	4/7	0.00807692	0.170316	4.25804	20.5184	GO Biological Process
nucleic acid phosphodiester bond hydrolysis (GO:0090305)	18/74	0.00792614	0.170663	1.81254	8.76834	GO Biological Process
regulation of mitotic nuclear division (GO:0007088)	20/85	0.00783383	0.170838	1.75331	8.50233	GO Biological Process
cellular response to hydroxyurea (GO:0072711)	4/7	0.00807692	0.171023	4.25804	20.5184	GO Biological Process
strand invasion (GO:0042148)	4/7	0.00807692	0.171735	4.25804	20.5184	GO Biological Process
tRNA pseudouridine synthesis (GO:0031119)	4/7	0.00807692	0.172454	4.25804	20.5184	GO Biological Process
microtubule motor activity (GO:0003777)	15/61	0.0132011	0.172664	1.83235	7.92942	GO Molecular Function
modulation by symbiont of host cellular process (GO:0044068)	4/7	0.00807692	0.173179	4.25804	20.5184	GO Biological Process
transcription factor TFTC complex (GO:0033276)	5/14	0.0304399	0.174054	2.66127	9.29317	GO Cellular Component
nucleosomal DNA binding (GO:0031492)	9/30	0.0140956	0.174452	2.23547	9.52733	GO Molecular Function
polymeric cytoskeletal fiber (GO:0099513)	40/222	0.0309019	0.174459	1.34262	4.66822	GO Cellular Component
DNA polymerase binding (GO:0070182)	6/16	0.0139796	0.174897	2.79434	11.9323	GO Molecular Function
RNA-directed DNA polymerase activity (GO:0003964)	4/8	0.0144483	0.175052	3.72578	15.7868	GO Molecular Function
signal sequence binding (GO:0005048)	11/40	0.0138665	0.175388	2.04918	8.76697	GO Molecular Function
protein kinase binding (GO:0019901)	84/496	0.0138037	0.176534	1.26196	5.40474	GO Molecular Function
adenyl ribonucleotide binding (GO:0032559)	51/280	0.0136754	0.176858	1.35725	5.82553	GO Molecular Function
telomerase activity (GO:0003720)	4/8	0.0144483	0.176914	3.72578	15.7868	GO Molecular Function
single-stranded DNA-dependent ATPase activity (GO:0043142)	5/12	0.0151494	0.177928	3.10482	13.0086	GO Molecular Function
annealing activity (GO:0097617)	5/12	0.0151494	0.179762	3.10482	13.0086	GO Molecular Function
pseudouridine synthase activity (GO:0009982)	5/12	0.0151494	0.181635	3.10482	13.0086	GO Molecular Function
AU-rich element binding (GO:0017091)	7/21	0.0162566	0.185261	2.48385	10.2316	GO Molecular Function
histone methylation (GO:0016571)	7/19	0.00896802	0.185279	2.74531	12.9417	GO Biological Process
U2-type prespliceosome (GO:0071004)	6/19	0.0332761	0.185514	2.35313	8.00749	GO Cellular Component
postreplication repair (GO:0006301)	13/48	0.00895036	0.185665	2.01813	9.51764	GO Biological Process
regulation of organelle assembly (GO:1902115)	13/48	0.00895036	0.186423	2.01813	9.51764	GO Biological Process
DNA polymerase activity (GO:0034061)	7/21	0.0162566	0.187113	2.48385	10.2316	GO Molecular Function
global genome nucleotide-excision repair (GO:0070911)	10/33	0.00916115	0.187748	2.25805	10.5965	GO Biological Process
RNA polymerase II transcription cofactor activity (GO:0001104)	19/85	0.0161845	0.188165	1.66564	6.86862	GO Molecular Function
regulation of gene expression, epigenetic (GO:0040029)	18/75	0.00915225	0.188322	1.78838	8.3942	GO Biological Process
histone deacetylase activity (GO:0004407)	11/41	0.016711	0.188572	1.9992	8.1801	GO Molecular Function
sex chromosome (GO:0000803)	3/6	0.0352273	0.189294	3.72578	12.4662	GO Cellular Component
regulation of carbohydrate catabolic process (GO:0043470)	11/38	0.00928829	0.189593	2.15703	10.0928	GO Biological Process
transcription factor TFIIIC complex (GO:0000127)	3/6	0.0352273	0.191602	3.72578	12.4662	GO Cellular Component
integral component of cytoplasmic side of endoplasmic reticulum membrane (GO:0071458)	3/6	0.0352273	0.193967	3.72578	12.4662	GO Cellular Component
sequence-specific DNA binding (GO:0043565)	68/395	0.0176858	0.195735	1.2828	5.17609	GO Molecular Function
nucleobase-containing compound kinase activity (GO:0019205)	9/31	0.0175534	0.196156	2.16336	8.74538	GO Molecular Function
chromatin silencing at rDNA (GO:0000183)	5/11	0.0099196	0.1962	3.38707	15.6254	GO Biological Process
regulation of mRNA polyadenylation (GO:1900363)	5/11	0.0099196	0.196964	3.38707	15.6254	GO Biological Process
telomere maintenance via telomere trimming (GO:0090737)	5/11	0.0099196	0.197733	3.38707	15.6254	GO Biological Process
t-circle formation (GO:0090656)	5/11	0.0099196	0.198509	3.38707	15.6254	GO Biological Process
negative regulation of DNA-dependent DNA replication (GO:2000104)	6/15	0.0098368	0.199195	2.98063	13.7753	GO Biological Process
positive regulation of cell cycle phase transition (GO:1901989)	5/11	0.0099196	0.19929	3.38707	15.6254	GO Biological Process
regulation of mitochondrial translation (GO:0070129)	6/15	0.0098368	0.199989	2.98063	13.7753	GO Biological Process
formation of extrachromosomal circular DNA (GO:0001325)	5/11	0.0099196	0.200078	3.38707	15.6254	GO Biological Process
ligand-dependent nuclear receptor binding (GO:0016922)	6/17	0.0191979	0.202723	2.62996	10.3961	GO Molecular Function
H4 histone acetyltransferase activity (GO:0010485)	6/17	0.0191979	0.2046	2.62996	10.3961	GO Molecular Function
DNA binding, bending (GO:0008301)	6/17	0.0191979	0.206512	2.62996	10.3961	GO Molecular Function
transcriptional repressor activity, RNA polymerase II core promoter proximal region sequence-specific binding (GO:0001078)	21/98	0.0189003	0.207183	1.59676	6.33688	GO Molecular Function
GTP-Rho binding (GO:0017049)	6/17	0.0191979	0.208461	2.62996	10.3961	GO Molecular Function
nuclear export (GO:0051168)	21/93	0.0105966	0.208782	1.68261	7.6512	GO Biological Process
aminoacyl-tRNA ligase activity (GO:0004812)	11/42	0.0199693	0.208952	1.9516	7.6377	GO Molecular Function
U2-type catalytic step 2 spliceosome (GO:0071007)	8/30	0.0399002	0.211851	1.98708	6.40114	GO Cellular Component
Ino80 complex (GO:0031011)	5/15	0.0407415	0.213773	2.48385	7.9496	GO Cellular Component
snRNA binding (GO:0017069)	10/37	0.0209216	0.215007	2.01394	7.78784	GO Molecular Function
organic acid:sodium symporter activity (GO:0005343)	5/13	0.0219426	0.215863	2.86599	10.9461	GO Molecular Function
thiol-dependent ubiquitinyl hydrolase activity (GO:0036459)	20/93	0.020819	0.21588	1.60249	6.20465	GO Molecular Function
GTP binding (GO:0005525)	29/148	0.0221969	0.216514	1.4601	5.55979	GO Molecular Function
ubiquitin-ubiquitin ligase activity (GO:0034450)	5/13	0.0219426	0.217724	2.86599	10.9461	GO Molecular Function
oxidoreductase activity, acting on paired donors, with incorporation or reduction of molecular oxygen, 2-oxoglutarate as one donor, and incorporation of one atom each of oxygen into both donors (GO:0016706)	9/32	0.0215897	0.21798	2.09575	8.03834	GO Molecular Function
kinase activity (GO:0016301)	50/281	0.021791	0.2181	1.3259	5.07324	GO Molecular Function
regulation of ATP metabolic process (GO:1903578)	12/44	0.0111339	0.218525	2.03224	9.14054	GO Biological Process
purine ribonucleoside binding (GO:0032550)	31/160	0.0215207	0.219206	1.44374	5.54215	GO Molecular Function
positive regulation of protein ubiquitination involved in ubiquitin-dependent protein catabolic process (GO:2000060)	20/88	0.0115708	0.226228	1.69354	7.55195	GO Biological Process
small-subunit processome (GO:0032040)	9/36	0.0443858	0.227541	1.86289	5.8026	GO Cellular Component
protein stabilization (GO:0050821)	31/153	0.011736	0.228584	1.50979	6.71117	GO Biological Process
transcription factor TFIID complex (GO:0005669)	9/36	0.0443858	0.230187	1.86289	5.8026	GO Cellular Component
positive regulation of ubiquitin-protein ligase activity involved in regulation of mitotic cell cycle transition (GO:0051437)	18/77	0.012058	0.233961	1.74192	7.69588	GO Biological Process
covalent chromatin modification (GO:0016569)	7/20	0.012226	0.236322	2.60805	11.4863	GO Biological Process
nuclear inclusion body (GO:0042405)	4/11	0.0489265	0.237187	2.70966	8.17623	GO Cellular Component
STAGA complex (GO:0030914)	4/11	0.0489265	0.239794	2.70966	8.17623	GO Cellular Component
aggresome (GO:0016235)	10/42	0.0476133	0.241313	1.77418	5.40175	GO Cellular Component
regulation of mitotic cell cycle (GO:0007346)	33/166	0.0126371	0.242433	1.48134	6.47509	GO Biological Process
nuclear replication fork (GO:0043596)	4/11	0.0489265	0.242458	2.70966	8.17623	GO Cellular Component
DNA damage response, signal transduction by p53 class mediator (GO:0030330)	19/83	0.0126247	0.243108	1.70578	7.45785	GO Biological Process
spindle pole centrosome (GO:0031616)	4/11	0.0489265	0.245182	2.70966	8.17623	GO Cellular Component
nucleoside diphosphate kinase activity (GO:0004550)	6/18	0.0255999	0.247609	2.48385	9.10374	GO Molecular Function
ATP-dependent microtubule motor activity (GO:1990939)	12/49	0.0258787	0.24822	1.82487	6.66869	GO Molecular Function
90S preribosome (GO:0030686)	5/16	0.052906	0.24838	2.32861	6.84435	GO Cellular Component
cytoplasmic dynein complex (GO:0005868)	6/21	0.0527141	0.250112	2.12902	6.26543	GO Cellular Component
regulation of cell cycle (GO:0051726)	41/216	0.0130922	0.250223	1.41442	6.13255	GO Biological Process
oxoglutarate dehydrogenase complex (GO:0045252)	3/7	0.0555901	0.250436	3.19353	9.2285	GO Cellular Component
spliceosomal tri-snRNP complex (GO:0097526)	8/32	0.0563674	0.251399	1.86289	5.35742	GO Cellular Component
anaphase-promoting complex (GO:0005680)	6/21	0.0527141	0.252801	2.12902	6.26543	GO Cellular Component
THO complex part of transcription export complex (GO:0000445)	3/7	0.0555901	0.252992	3.19353	9.2285	GO Cellular Component
regulation of endodeoxyribonuclease activity (GO:0032071)	4/8	0.0144483	0.25424	3.72578	15.7868	GO Biological Process
histone mRNA metabolic process (GO:0008334)	8/25	0.0135375	0.254914	2.3845	10.2588	GO Biological Process
telomeric D-loop disassembly (GO:0061820)	4/8	0.0144483	0.255119	3.72578	15.7868	GO Biological Process
kinetochore microtubule (GO:0005828)	3/7	0.0555901	0.2556	3.19353	9.2285	GO Cellular Component
histone monoubiquitination (GO:0010390)	8/25	0.0135375	0.255859	2.3845	10.2588	GO Biological Process
negative regulation of telomerase activity (GO:0051974)	4/8	0.0144483	0.256005	3.72578	15.7868	GO Biological Process
negative regulation of cyclin-dependent protein serine/threonine kinase activity (GO:0045736)	8/25	0.0135375	0.25681	2.3845	10.2588	GO Biological Process
aldehyde biosynthetic process (GO:0046184)	4/8	0.0144483	0.256897	3.72578	15.7868	GO Biological Process
positive regulation of histone methylation (GO:0031062)	8/25	0.0135375	0.257768	2.3845	10.2588	GO Biological Process
peptidyl-lysine monomethylation (GO:0018026)	4/8	0.0144483	0.257795	3.72578	15.7868	GO Biological Process
negative regulation of ubiquitin protein ligase activity (GO:1904667)	18/78	0.0137613	0.258176	1.71959	7.36999	GO Biological Process
regulation of coenzyme metabolic process (GO:0051196)	11/40	0.0138665	0.25825	2.04918	8.76697	GO Biological Process
NURF complex (GO:0016589)	3/7	0.0555901	0.258262	3.19353	9.2285	GO Cellular Component
peptidyl-lysine acetylation (GO:0018394)	4/8	0.0144483	0.2587	3.72578	15.7868	GO Biological Process
Progesterone-mediated oocyte maturation	22/99	0.0109296	0.258948	1.6559	7.47852	KEGG
mitotic DNA damage checkpoint (GO:0044773)	11/40	0.0138665	0.259196	2.04918	8.76697	GO Biological Process
fatty acid alpha-oxidation (GO:0001561)	4/8	0.0144483	0.259611	3.72578	15.7868	GO Biological Process
double-strand break repair via synthesis-dependent strand annealing (GO:0045003)	4/8	0.0144483	0.260528	3.72578	15.7868	GO Biological Process
regulation of histone methylation (GO:0031060)	5/12	0.0151494	0.261173	3.10482	13.0086	GO Biological Process
negative regulation of mRNA polyadenylation (GO:1900364)	4/8	0.0144483	0.261452	3.72578	15.7868	GO Biological Process
positive regulation of cytokinesis (GO:0032467)	10/35	0.0141473	0.261571	2.12902	9.06586	GO Biological Process
attachment of mitotic spindle microtubules to kinetochore (GO:0051315)	5/12	0.0151494	0.262059	3.10482	13.0086	GO Biological Process
positive regulation of DNA biosynthetic process (GO:2000573)	14/56	0.0141384	0.262357	1.86289	7.93379	GO Biological Process
negative regulation of centriole replication (GO:0046600)	4/8	0.0144483	0.262383	3.72578	15.7868	GO Biological Process
positive regulation of DNA-dependent DNA replication (GO:2000105)	5/12	0.0151494	0.26295	3.10482	13.0086	GO Biological Process
RNA 3'-end processing (GO:0031123)	15/62	0.0153111	0.263073	1.8028	7.53421	GO Biological Process
response to hydroxyurea (GO:0072710)	4/8	0.0144483	0.26332	3.72578	15.7868	GO Biological Process
regulation of protein ubiquitination (GO:0031396)	22/102	0.015391	0.263558	1.6072	6.70841	GO Biological Process
ribosomal subunit export from nucleus (GO:0000054)	5/12	0.0151494	0.263847	3.10482	13.0086	GO Biological Process
DNA repair complex assembly (GO:0090735)	4/8	0.0144483	0.264263	3.72578	15.7868	GO Biological Process
spliceosomal tri-snRNP complex assembly (GO:0000244)	5/12	0.0151494	0.264751	3.10482	13.0086	GO Biological Process
DNA recombinase assembly (GO:0000730)	4/8	0.0144483	0.265214	3.72578	15.7868	GO Biological Process
exit from mitosis (GO:0010458)	5/12	0.0151494	0.265661	3.10482	13.0086	GO Biological Process
ribosomal large subunit export from nucleus (GO:0000055)	4/8	0.0144483	0.266171	3.72578	15.7868	GO Biological Process
preribosome, large subunit precursor (GO:0030687)	7/27	0.0607201	0.26813	1.93189	5.41214	GO Cellular Component
holo TFIIH complex (GO:0005675)	4/12	0.0658151	0.27692	2.48385	6.75834	GO Cellular Component
regulation of cyclin-dependent protein serine/threonine kinase activity (GO:0000079)	16/68	0.0162872	0.277971	1.75331	7.21904	GO Biological Process
mRNA cleavage and polyadenylation specificity factor complex (GO:0005847)	5/17	0.066951	0.279067	2.19164	5.92573	GO Cellular Component
pericentric heterochromatin (GO:0005721)	4/12	0.0658151	0.279557	2.48385	6.75834	GO Cellular Component
U4 snRNP (GO:0005687)	4/12	0.0658151	0.282245	2.48385	6.75834	GO Cellular Component
telomerase holoenzyme complex (GO:0005697)	6/22	0.0645531	0.282262	2.03224	5.56889	GO Cellular Component
ribosome binding (GO:0043022)	10/39	0.0297913	0.283387	1.91066	6.71317	GO Molecular Function
nucleotide-excision repair, DNA incision (GO:0033683)	11/41	0.016711	0.284255	1.9992	8.1801	GO Biological Process
poly(A) binding (GO:0008143)	5/14	0.0304399	0.284848	2.66127	9.29317	GO Molecular Function
condensed nuclear chromosome, centromeric region (GO:0000780)	4/12	0.0658151	0.284986	2.48385	6.75834	GO Cellular Component
protein localization to nucleus (GO:0034504)	21/97	0.0169284	0.286996	1.61323	6.57996	GO Biological Process
vitamin D receptor binding (GO:0042809)	5/14	0.0304399	0.287183	2.66127	9.29317	GO Molecular Function
protein depolymerization (GO:0051261)	8/26	0.0173053	0.287652	2.29279	9.30125	GO Biological Process
negative regulation of transferase activity (GO:0051348)	9/31	0.0175534	0.288023	2.16336	8.74538	GO Biological Process
regulation of spindle assembly (GO:0090169)	8/26	0.0173053	0.288592	2.29279	9.30125	GO Biological Process
CENP-A containing chromatin organization (GO:0061641)	9/31	0.0175534	0.288952	2.16336	8.74538	GO Biological Process
positive regulation of ATPase activity (GO:0032781)	10/36	0.0172912	0.289302	2.06988	8.39865	GO Biological Process
CENP-A containing nucleosome assembly (GO:0034080)	9/31	0.0175534	0.289888	2.16336	8.74538	GO Biological Process
maturation of SSU-rRNA from tricistronic rRNA transcript (SSU-rRNA, 5.8S rRNA, LSU-rRNA) (GO:0000462)	10/36	0.0172912	0.290253	2.06988	8.39865	GO Biological Process
nuclear envelope organization (GO:0006998)	9/31	0.0175534	0.290829	2.16336	8.74538	GO Biological Process
regulation of mitotic spindle organization (GO:0060236)	10/36	0.0172912	0.291211	2.06988	8.39865	GO Biological Process
regulation of vesicle-mediated transport (GO:0060627)	28/139	0.0172415	0.291336	1.50103	6.09486	GO Biological Process
protein serine/threonine kinase activity (GO:0004674)	62/369	0.0352962	0.292273	1.25202	4.18675	GO Molecular Function
U3 snoRNA binding (GO:0034511)	3/6	0.0352273	0.293816	3.72578	12.4662	GO Molecular Function
DNA ligase (ATP) activity (GO:0003910)	3/6	0.0352273	0.295961	3.72578	12.4662	GO Molecular Function
U12-type spliceosomal complex (GO:0005689)	7/28	0.0719631	0.297181	1.86289	4.90239	GO Cellular Component
endoribonuclease activity, producing 3'-phosphomonoesters (GO:0016892)	3/6	0.0352273	0.298137	3.72578	12.4662	GO Molecular Function
U4 snRNA binding (GO:0030621)	3/6	0.0352273	0.300345	3.72578	12.4662	GO Molecular Function
Y-form DNA binding (GO:0000403)	3/6	0.0352273	0.302587	3.72578	12.4662	GO Molecular Function
transcriptional repressor activity, RNA polymerase II transcription regulatory region sequence-specific binding (GO:0001227)	30/160	0.035055	0.303371	1.39717	4.68168	GO Molecular Function
small protein activating enzyme activity (GO:0008641)	4/10	0.0347422	0.305254	2.98063	10.0143	GO Molecular Function
motor activity (GO:0003774)	18/86	0.0350199	0.305363	1.55963	5.22763	GO Molecular Function
antigen processing and presentation of exogenous peptide antigen via MHC class II (GO:0019886)	21/98	0.0189003	0.30716	1.59676	6.33688	GO Biological Process
histone acetyltransferase activity (H4-K16 specific) (GO:0046972)	4/10	0.0347422	0.307602	2.98063	10.0143	GO Molecular Function
antigen processing and presentation of exogenous peptide antigen (GO:0002478)	21/98	0.0189003	0.308141	1.59676	6.33688	GO Biological Process
regulation of generation of precursor metabolites and energy (GO:0043467)	12/47	0.0188624	0.30851	1.90253	7.55414	GO Biological Process
protein kinase A regulatory subunit binding (GO:0034237)	6/19	0.0332761	0.308878	2.35313	8.00749	GO Molecular Function
G-rich strand telomeric DNA binding (GO:0098505)	4/10	0.0347422	0.309986	2.98063	10.0143	GO Molecular Function
histone acetyltransferase activity (H4-K5 specific) (GO:0043995)	4/10	0.0347422	0.312408	2.98063	10.0143	GO Molecular Function
integral component of mitochondrial inner membrane (GO:0031305)	8/34	0.0765977	0.313418	1.75331	4.50458	GO Cellular Component
histone acetyltransferase activity (H4-K8 specific) (GO:0043996)	4/10	0.0347422	0.314868	2.98063	10.0143	GO Molecular Function
ubiquitin-like protein-specific protease activity (GO:0019783)	16/75	0.0385357	0.316818	1.58967	5.17623	GO Molecular Function
endonuclease activity (GO:0004519)	16/74	0.0344561	0.317272	1.61115	5.42646	GO Molecular Function
tau-protein kinase activity (GO:0050321)	4/10	0.0347422	0.317367	2.98063	10.0143	GO Molecular Function
shelterin complex (GO:0070187)	3/8	0.0802752	0.319667	2.79434	7.04814	GO Cellular Component
cyclin/CDK positive transcription elongation factor complex (GO:0008024)	3/8	0.0802752	0.322547	2.79434	7.04814	GO Cellular Component
nuclear proteasome complex (GO:0031595)	3/8	0.0802752	0.325479	2.79434	7.04814	GO Cellular Component
ESC/E(Z) complex (GO:0035098)	5/18	0.0828553	0.327022	2.06988	5.15536	GO Cellular Component
peptide N-acetyltransferase activity (GO:0034212)	5/15	0.0407415	0.327926	2.48385	7.9496	GO Molecular Function
nuclear telomere cap complex (GO:0000783)	4/13	0.0853139	0.328017	2.29279	5.64351	GO Cellular Component
protein serine/threonine/tyrosine kinase activity (GO:0004712)	5/15	0.0407415	0.330235	2.48385	7.9496	GO Molecular Function
mitochondrial inner membrane presequence translocase complex (GO:0005744)	4/13	0.0853139	0.33087	2.29279	5.64351	GO Cellular Component
acyl-CoA dehydrogenase activity (GO:0003995)	5/15	0.0407415	0.332578	2.48385	7.9496	GO Molecular Function
endoribonuclease complex (GO:1902555)	4/13	0.0853139	0.333772	2.29279	5.64351	GO Cellular Component
DNA-directed DNA polymerase activity (GO:0003887)	6/20	0.0422977	0.335756	2.23547	7.07084	GO Molecular Function
site of double-strand break (GO:0035861)	8/35	0.0881489	0.336021	1.70321	4.13664	GO Cellular Component
mRNA 3'-UTR binding (GO:0003730)	14/64	0.0420608	0.336194	1.63003	5.16498	GO Molecular Function
NLS-bearing protein import into nucleus (GO:0006607)	7/22	0.0211434	0.338228	2.37095	9.14341	GO Biological Process
hydrolase activity, acting on carbon-nitrogen (but not peptide) bonds, in linear amides (GO:0016811)	16/76	0.0429524	0.338618	1.56875	4.9379	GO Molecular Function
positive regulation of RNA splicing (GO:0033120)	7/22	0.0211434	0.339291	2.37095	9.14341	GO Biological Process
beta-catenin destruction complex disassembly (GO:1904886)	7/22	0.0211434	0.340362	2.37095	9.14341	GO Biological Process
antigen processing and presentation of peptide antigen via MHC class II (GO:0002495)	21/99	0.0210462	0.340949	1.58063	6.10289	GO Biological Process
negative regulation of mRNA splicing, via spliceosome (GO:0048025)	5/13	0.0219426	0.341382	2.86599	10.9461	GO Biological Process
histone lysine methylation (GO:0034968)	7/22	0.0211434	0.341439	2.37095	9.14341	GO Biological Process
DNA replication-independent nucleosome organization (GO:0034724)	5/13	0.0219426	0.342426	2.86599	10.9461	GO Biological Process
vesicle-mediated transport to the plasma membrane (GO:0098876)	9/32	0.0215897	0.343216	2.09575	8.03834	GO Biological Process
establishment of chromosome localization (GO:0051303)	5/13	0.0219426	0.343476	2.86599	10.9461	GO Biological Process
cytoskeleton-dependent intracellular transport (GO:0030705)	8/27	0.0217706	0.343948	2.20787	8.44995	GO Biological Process
nucleobase-containing small molecule interconversion (GO:0015949)	9/32	0.0215897	0.344288	2.09575	8.03834	GO Biological Process
mRNA modification (GO:0016556)	5/13	0.0219426	0.344533	2.86599	10.9461	GO Biological Process
RNA biosynthetic process (GO:0032774)	8/27	0.0217706	0.345016	2.20787	8.44995	GO Biological Process
tetrahydrofolate metabolic process (GO:0046653)	5/13	0.0219426	0.345597	2.86599	10.9461	GO Biological Process
RNA polymerase II distal enhancer sequence-specific DNA binding (GO:0000980)	12/53	0.045294	0.354649	1.68715	5.22101	GO Molecular Function
negative regulation of mRNA 3'-end processing (GO:0031441)	4/9	0.0232759	0.355619	3.31181	12.4535	GO Biological Process
positive regulation of transcription of nuclear large rRNA transcript from RNA polymerase I promoter (GO:1901838)	4/9	0.0232759	0.356687	3.31181	12.4535	GO Biological Process
histone H3-K4 trimethylation (GO:0080182)	4/9	0.0232759	0.357761	3.31181	12.4535	GO Biological Process
histone phosphorylation (GO:0016572)	4/9	0.0232759	0.358842	3.31181	12.4535	GO Biological Process
cullin-RING ubiquitin ligase complex (GO:0031461)	31/182	0.0950069	0.359094	1.26922	2.9875	GO Cellular Component
proton-transporting V-type ATPase complex assembly (GO:0070070)	4/9	0.0232759	0.35993	3.31181	12.4535	GO Biological Process
positive regulation of mitotic metaphase/anaphase transition (GO:0045842)	4/9	0.0232759	0.361024	3.31181	12.4535	GO Biological Process
thiol-dependent ubiquitin-specific protease activity (GO:0004843)	16/77	0.0477183	0.36134	1.54838	4.71085	GO Molecular Function
Pyrimidine metabolism	14/57	0.0164891	0.362761	1.83021	7.51311	KEGG
steroid hormone receptor binding (GO:0035258)	16/77	0.0477183	0.363733	1.54838	4.71085	GO Molecular Function
U6 snRNA binding (GO:0017070)	4/11	0.0489265	0.365678	2.70966	8.17623	GO Molecular Function
5'-3' RNA polymerase activity (GO:0034062)	8/31	0.047673	0.365811	1.92298	5.85239	GO Molecular Function
guanyl ribonucleotide binding (GO:0032561)	31/171	0.0486288	0.365829	1.35087	4.0844	GO Molecular Function
phosphotransferase activity, phosphate group as acceptor (GO:0016776)	10/42	0.0476133	0.367805	1.77418	5.40175	GO Molecular Function
protein phosphatase regulator activity (GO:0019888)	11/48	0.049876	0.367995	1.70765	5.1199	GO Molecular Function
protein methyltransferase activity (GO:0008276)	10/42	0.0476133	0.37029	1.77418	5.40175	GO Molecular Function
S-adenosylmethionine-dependent methyltransferase activity (GO:0008757)	11/48	0.049876	0.370369	1.70765	5.1199	GO Molecular Function
ubiquitin-specific protease binding (GO:1990381)	5/16	0.052906	0.375894	2.32861	6.84435	GO Molecular Function
retinoic acid receptor binding (GO:0042974)	5/16	0.052906	0.378228	2.32861	6.84435	GO Molecular Function
single-stranded DNA exodeoxyribonuclease activity (GO:0008297)	3/7	0.0555901	0.378605	3.19353	9.2285	GO Molecular Function
aspartic-type endopeptidase activity (GO:0004190)	6/21	0.0527141	0.379212	2.12902	6.26543	GO Molecular Function
DNA-directed 5'-3' RNA polymerase activity (GO:0003899)	9/37	0.0519279	0.380694	1.81254	5.36132	GO Molecular Function
nucleotide-excision repair, DNA incision, 5'-to lesion (GO:0006296)	10/38	0.0250764	0.380848	1.96094	7.22768	GO Biological Process
DNA clamp loader activity (GO:0003689)	3/7	0.0555901	0.380858	3.19353	9.2285	GO Molecular Function
nuclease activity (GO:0004518)	13/60	0.0523397	0.381285	1.61451	4.76279	GO Molecular Function
nuclear ubiquitin ligase complex (GO:0000152)	9/42	0.10174	0.38131	1.59676	3.64915	GO Cellular Component
adenylyltransferase activity (GO:0070566)	6/21	0.0527141	0.381597	2.12902	6.26543	GO Molecular Function
negative regulation of G0 to G1 transition (GO:0070317)	10/38	0.0250764	0.381985	1.96094	7.22768	GO Biological Process
positive regulation of cell cycle (GO:0045787)	18/83	0.0252741	0.382711	1.616	5.94361	GO Biological Process
histone serine kinase activity (GO:0035174)	3/7	0.0555901	0.383139	3.19353	9.2285	GO Molecular Function
protein-DNA loading ATPase activity (GO:0033170)	3/7	0.0555901	0.385447	3.19353	9.2285	GO Molecular Function
regulation of microtubule polymerization or depolymerization (GO:0031110)	6/18	0.0255999	0.386498	2.48385	9.10374	GO Biological Process
G-quadruplex DNA binding (GO:0051880)	3/7	0.0555901	0.387783	3.19353	9.2285	GO Molecular Function
protein K48-linked ubiquitination (GO:0070936)	12/49	0.0258787	0.388409	1.82487	6.66869	GO Biological Process
interstrand cross-link repair (GO:0036297)	12/49	0.0258787	0.389555	1.82487	6.66869	GO Biological Process
DNA ligase activity (GO:0003909)	3/7	0.0555901	0.390147	3.19353	9.2285	GO Molecular Function
regulation of erythrocyte differentiation (GO:0045646)	9/33	0.0262504	0.391684	2.03224	7.39752	GO Biological Process
chromatin assembly (GO:0031497)	15/66	0.0264318	0.392098	1.69354	6.15294	GO Biological Process
DEAD/H-box RNA helicase binding (GO:0017151)	3/7	0.0555901	0.392541	3.19353	9.2285	GO Molecular Function
positive regulation of transcription factor import into nucleus (GO:0042993)	9/33	0.0262504	0.392832	2.03224	7.39752	GO Biological Process
regulation of cell division (GO:0051302)	15/66	0.0264318	0.393241	1.69354	6.15294	GO Biological Process
positive regulation of transferase activity (GO:0051347)	27/138	0.027067	0.395768	1.45791	5.26225	GO Biological Process
telomere maintenance via telomere lengthening (GO:0010833)	8/28	0.026991	0.395791	2.12902	7.69055	GO Biological Process
regulation of autophagy of mitochondrion (GO:1903146)	8/28	0.026991	0.396931	2.12902	7.69055	GO Biological Process
histone acetylation (GO:0016573)	16/72	0.0272555	0.397385	1.6559	5.96539	GO Biological Process
transcription from RNA polymerase III promoter (GO:0006383)	8/28	0.026991	0.398079	2.12902	7.69055	GO Biological Process
mRNA polyadenylation (GO:0006378)	8/28	0.026991	0.399232	2.12902	7.69055	GO Biological Process
Swr1 complex (GO:0000812)	3/9	0.108775	0.40428	2.48385	5.51037	GO Cellular Component
protein transmembrane import into intracellular organelle (GO:0044743)	11/44	0.0278528	0.404937	1.86289	6.67068	GO Biological Process
positive regulation of protein ubiquitination (GO:0031398)	18/84	0.0282622	0.409721	1.59676	5.69443	GO Biological Process
thyroid hormone receptor binding (GO:0046966)	7/27	0.0607201	0.411111	1.93189	5.41214	GO Molecular Function
core promoter binding (GO:0001047)	19/98	0.0611848	0.411835	1.44469	4.03626	GO Molecular Function
phosphotransferase activity, alcohol group as acceptor (GO:0016773)	43/255	0.0661524	0.418359	1.25654	3.4125	GO Molecular Function
nucleosome assembly (GO:0006334)	14/61	0.0289583	0.418624	1.7102	6.05734	GO Biological Process
estrogen receptor binding (GO:0030331)	8/33	0.0660049	0.419733	1.80644	4.90995	GO Molecular Function
DNA replication origin binding (GO:0003688)	4/12	0.0658151	0.420851	2.48385	6.75834	GO Molecular Function
DNA-(apurinic or apyrimidinic site) lyase activity (GO:0003906)	4/12	0.0658151	0.423202	2.48385	6.75834	GO Molecular Function
RNA polymerase II basal transcription factor binding (GO:0001091)	4/12	0.0658151	0.425579	2.48385	6.75834	GO Molecular Function
core promoter sequence-specific DNA binding (GO:0001046)	15/74	0.0649134	0.426945	1.51045	4.13064	GO Molecular Function
telomerase RNA binding (GO:0070034)	6/22	0.0645531	0.427015	2.03224	5.56889	GO Molecular Function
translation factor activity, RNA binding (GO:0008135)	14/68	0.0653656	0.427476	1.53415	4.18478	GO Molecular Function
single-stranded telomeric DNA binding (GO:0043047)	4/12	0.0658151	0.427984	2.48385	6.75834	GO Molecular Function
positive regulation of DNA repair (GO:0045739)	10/39	0.0297913	0.429449	1.91066	6.71317	GO Biological Process
bHLH transcription factor binding (GO:0043425)	6/22	0.0645531	0.429484	2.03224	5.56889	GO Molecular Function
establishment of mitotic spindle orientation (GO:0000132)	5/14	0.0304399	0.43029	2.66127	9.29317	GO Biological Process
ubiquinone metabolic process (GO:0006743)	5/14	0.0304399	0.431486	2.66127	9.29317	GO Biological Process
RNA methylation (GO:0001510)	12/50	0.0300245	0.431592	1.78838	6.26958	GO Biological Process
lysine N-methyltransferase activity (GO:0016278)	6/22	0.0645531	0.431981	2.03224	5.56889	GO Molecular Function
ncRNA transcription (GO:0098781)	5/14	0.0304399	0.432688	2.66127	9.29317	GO Biological Process
establishment of protein localization to chromosome (GO:0070199)	5/14	0.0304399	0.433896	2.66127	9.29317	GO Biological Process
positive regulation of transporter activity (GO:0032411)	5/14	0.0304399	0.435112	2.66127	9.29317	GO Biological Process
quinone biosynthetic process (GO:1901663)	5/14	0.0304399	0.436334	2.66127	9.29317	GO Biological Process
3'-5' exonuclease activity (GO:0008408)	9/39	0.0694021	0.436513	1.71959	4.58759	GO Molecular Function
protein transporter activity (GO:0008565)	16/81	0.0704817	0.440894	1.47191	3.90411	GO Molecular Function
centriolar satellite (GO:0034451)	6/26	0.125939	0.442273	1.71959	3.56292	GO Cellular Component
5S class rRNA transcription from RNA polymerase III type 1 promoter (GO:0042791)	3/6	0.0352273	0.44277	3.72578	12.4662	GO Biological Process
ribonucleoprotein granule (GO:0035770)	15/81	0.120169	0.442939	1.37992	2.92385	GO Cellular Component
establishment of mitochondrion localization, microtubule-mediated (GO:0034643)	3/6	0.0352273	0.443864	3.72578	12.4662	GO Biological Process
positive regulation of RNA binding (GO:1905216)	3/6	0.0352273	0.444962	3.72578	12.4662	GO Biological Process
regulation of DNA recombination (GO:0000018)	9/34	0.0315783	0.44515	1.97247	6.81545	GO Biological Process
cyclin-dependent protein serine/threonine kinase regulator activity (GO:0016538)	7/28	0.0719631	0.44532	1.86289	4.90239	GO Molecular Function
nuclear inner membrane (GO:0005637)	6/26	0.125939	0.445784	1.71959	3.56292	GO Cellular Component
ubiquitin binding (GO:0043130)	13/63	0.0728312	0.445897	1.53762	4.02798	GO Molecular Function
positive regulation of DNA-directed DNA polymerase activity (GO:1900264)	3/6	0.0352273	0.446067	3.72578	12.4662	GO Biological Process
transcriptional activator activity, RNA polymerase II transcription factor binding (GO:0001190)	11/51	0.0725631	0.446632	1.6072	4.21617	GO Molecular Function
positive regulation of nucleobase-containing compound transport (GO:0032241)	3/6	0.0352273	0.447176	3.72578	12.4662	GO Biological Process
site of DNA damage (GO:0090734)	8/38	0.128449	0.447566	1.56875	3.21942	GO Cellular Component
beta-tubulin binding (GO:0048487)	7/28	0.0719631	0.447727	1.86289	4.90239	GO Molecular Function
regulation of microtubule nucleation (GO:0010968)	3/6	0.0352273	0.448291	3.72578	12.4662	GO Biological Process
RNA polymerase II transcription factor complex (GO:0090575)	25/148	0.131955	0.449253	1.25871	2.54925	GO Cellular Component
mitotic spindle pole (GO:0097431)	6/26	0.125939	0.44935	1.71959	3.56292	GO Cellular Component
single strand break repair (GO:0000012)	3/6	0.0352273	0.449412	3.72578	12.4662	GO Biological Process
regulation of DNA-directed DNA polymerase activity (GO:1900262)	3/6	0.0352273	0.450538	3.72578	12.4662	GO Biological Process
cytoplasmic exosome (RNase complex) (GO:0000177)	4/15	0.131453	0.450986	1.98708	4.032	GO Cellular Component
regulation of NFAT protein import into nucleus (GO:0051532)	3/6	0.0352273	0.45167	3.72578	12.4662	GO Biological Process
perinuclear region of cytoplasm (GO:0048471)	59/379	0.123683	0.452154	1.16001	2.42445	GO Cellular Component
regulation of mRNA export from nucleus (GO:0010793)	3/6	0.0352273	0.452808	3.72578	12.4662	GO Biological Process
U4/U6 x U5 tri-snRNP complex (GO:0046540)	6/26	0.125939	0.452974	1.71959	3.56292	GO Cellular Component
Lysine degradation	14/59	0.0220711	0.453192	1.76817	6.74289	KEGG
chromosome organization (GO:0051276)	13/57	0.0361825	0.453659	1.69948	5.64088	GO Biological Process
tRNA catabolic process (GO:0016078)	3/6	0.0352273	0.453952	3.72578	12.4662	GO Biological Process
keratin filament (GO:0045095)	4/15	0.131453	0.454482	1.98708	4.032	GO Cellular Component
regulation of extracellular exosome assembly (GO:1903551)	3/6	0.0352273	0.455101	3.72578	12.4662	GO Biological Process
nucleotide-sugar biosynthetic process (GO:0009226)	6/19	0.0332761	0.45525	2.35313	8.00749	GO Biological Process
ribosomal small subunit export from nucleus (GO:0000056)	3/6	0.0352273	0.456256	3.72578	12.4662	GO Biological Process
histone deubiquitination (GO:0016578)	6/19	0.0332761	0.456474	2.35313	8.00749	GO Biological Process
serine/threonine protein kinase complex (GO:1902554)	6/26	0.125939	0.456656	1.71959	3.56292	GO Cellular Component
positive regulation of RNA export from nucleus (GO:0046833)	3/6	0.0352273	0.457417	3.72578	12.4662	GO Biological Process
folic acid metabolic process (GO:0046655)	6/19	0.0332761	0.457704	2.35313	8.00749	GO Biological Process
regulation of ribonucleoprotein complex localization (GO:2000197)	3/6	0.0352273	0.458584	3.72578	12.4662	GO Biological Process
regulation of transcription factor import into nucleus (GO:0042990)	6/19	0.0332761	0.458941	2.35313	8.00749	GO Biological Process
contractile actin filament bundle assembly (GO:0030038)	4/10	0.0347422	0.459298	2.98063	10.0143	GO Biological Process
transcription initiation from RNA polymerase III promoter (GO:0006384)	3/6	0.0352273	0.459757	3.72578	12.4662	GO Biological Process
error-free translesion synthesis (GO:0070987)	6/19	0.0332761	0.460185	2.35313	8.00749	GO Biological Process
RNA polyadenylation (GO:0043631)	8/29	0.033019	0.460371	2.0556	7.01099	GO Biological Process
phosphatidylglycerol biosynthetic process (GO:0006655)	4/10	0.0347422	0.460491	2.98063	10.0143	GO Biological Process
positive regulation of cell cycle G1/S phase transition (GO:1902808)	7/24	0.0337801	0.460908	2.17337	7.36314	GO Biological Process
purine nucleobase biosynthetic process (GO:0009113)	3/6	0.0352273	0.460935	3.72578	12.4662	GO Biological Process
positive regulation of chromosome organization (GO:2001252)	6/19	0.0332761	0.461435	2.35313	8.00749	GO Biological Process
regulation of G0 to G1 transition (GO:0070316)	10/40	0.0350996	0.461632	1.86289	6.23988	GO Biological Process
regulation of cell morphogenesis (GO:0022604)	8/29	0.033019	0.461632	2.0556	7.01099	GO Biological Process
vacuolar proton-transporting V-type ATPase complex assembly (GO:0070072)	4/10	0.0347422	0.461691	2.98063	10.0143	GO Biological Process
regulation of extent of cell growth (GO:0061387)	3/6	0.0352273	0.46212	3.72578	12.4662	GO Biological Process
regulation of mitotic spindle assembly (GO:1901673)	6/19	0.0332761	0.462693	2.35313	8.00749	GO Biological Process
regulation of alternative mRNA splicing, via spliceosome (GO:0000381)	10/40	0.0350996	0.462825	1.86289	6.23988	GO Biological Process
negative regulation of response to cytokine stimulus (GO:0060761)	4/10	0.0347422	0.462896	2.98063	10.0143	GO Biological Process
production of miRNAs involved in gene silencing by miRNA (GO:0035196)	8/29	0.033019	0.462901	2.0556	7.01099	GO Biological Process
regulation of DNA replication (GO:0006275)	14/62	0.0329387	0.463048	1.68261	5.74293	GO Biological Process
dicarboxylic acid biosynthetic process (GO:0043650)	4/10	0.0347422	0.464108	2.98063	10.0143	GO Biological Process
chaperone-mediated protein transport (GO:0072321)	4/10	0.0347422	0.465326	2.98063	10.0143	GO Biological Process
stress fiber assembly (GO:0043149)	4/10	0.0347422	0.466551	2.98063	10.0143	GO Biological Process
mitochondrial gene expression (GO:0140053)	11/46	0.0377536	0.467613	1.7819	5.83869	GO Biological Process
negative regulation of transcription from RNA polymerase II promoter in response to stress (GO:0097201)	4/10	0.0347422	0.467782	2.98063	10.0143	GO Biological Process
ncRNA metabolic process (GO:0034660)	9/35	0.0376122	0.468134	1.91612	6.28568	GO Biological Process
transcription initiation from RNA polymerase II promoter (GO:0006367)	30/161	0.0377399	0.46858	1.38849	4.55014	GO Biological Process
modification-dependent protein catabolic process (GO:0019941)	27/142	0.0374958	0.468973	1.41685	4.65226	GO Biological Process
DNA dealkylation (GO:0035510)	4/10	0.0347422	0.469019	2.98063	10.0143	GO Biological Process
regulation of double-strand break repair (GO:2000779)	9/35	0.0376122	0.469278	1.91612	6.28568	GO Biological Process
regulation of histone phosphorylation (GO:0033127)	4/10	0.0347422	0.470263	2.98063	10.0143	GO Biological Process
tRNA (cytosine) methyltransferase activity (GO:0016427)	3/8	0.0802752	0.471412	2.79434	7.04814	GO Molecular Function
DNA dealkylation involved in DNA repair (GO:0006307)	4/10	0.0347422	0.471514	2.98063	10.0143	GO Biological Process
Pathogenic Escherichia coli infection	13/55	0.0276163	0.472546	1.76128	6.32185	KEGG
negative regulation of gene silencing by miRNA (GO:0060965)	4/10	0.0347422	0.472771	2.98063	10.0143	GO Biological Process
RNA polymerase I CORE element sequence-specific DNA binding (GO:0001164)	3/8	0.0802752	0.47383	2.79434	7.04814	GO Molecular Function
disordered domain specific binding (GO:0097718)	6/23	0.0778205	0.473923	1.94389	4.96342	GO Molecular Function
multimeric ribonuclease P complex (GO:0030681)	3/10	0.140503	0.474731	2.23547	4.38716	GO Cellular Component
RNA polymerase I regulatory region sequence-specific DNA binding (GO:0001163)	3/8	0.0802752	0.476272	2.79434	7.04814	GO Molecular Function
Hepatocellular carcinoma	32/168	0.0247652	0.47673	1.41935	5.24919	KEGG
mismatched DNA binding (GO:0030983)	3/8	0.0802752	0.47874	2.79434	7.04814	GO Molecular Function
negative regulation of nucleic acid-templated transcription (GO:1903507)	73/445	0.0387992	0.4794	1.22239	3.97199	GO Biological Process
RNA polymerase II transcription coactivator activity (GO:0001105)	9/40	0.0793609	0.48076	1.6766	4.24809	GO Molecular Function
sequence-specific mRNA binding (GO:1990825)	3/8	0.0802752	0.481233	2.79434	7.04814	GO Molecular Function
oxidized DNA binding (GO:0032356)	3/8	0.0802752	0.483753	2.79434	7.04814	GO Molecular Function
phosphatase inhibitor activity (GO:0019212)	5/18	0.0828553	0.484094	2.06988	5.15536	GO Molecular Function
mitochondrion organization (GO:0007005)	31/168	0.0395407	0.487383	1.37499	4.4418	GO Biological Process
protein localization to chromosome, centromeric region (GO:0071459)	5/15	0.0407415	0.488037	2.48385	7.9496	GO Biological Process
protein localization to chromosome, telomeric region (GO:0070198)	5/15	0.0407415	0.489185	2.48385	7.9496	GO Biological Process
regulation of cellular biosynthetic process (GO:0031326)	8/30	0.0399002	0.489449	1.98708	6.40114	GO Biological Process
negative regulation of mRNA processing (GO:0050686)	5/15	0.0407415	0.490339	2.48385	7.9496	GO Biological Process
tRNA aminoacylation (GO:0043039)	10/41	0.0410314	0.490359	1.81745	5.80389	GO Biological Process
positive regulation of myeloid cell differentiation (GO:0045639)	8/30	0.0399002	0.490628	1.98708	6.40114	GO Biological Process
microtubule depolymerization (GO:0007019)	5/15	0.0407415	0.491498	2.48385	7.9496	GO Biological Process
regulation of exit from mitosis (GO:0007096)	5/15	0.0407415	0.492663	2.48385	7.9496	GO Biological Process
protein kinase A catalytic subunit binding (GO:0034236)	4/13	0.0853139	0.493449	2.29279	5.64351	GO Molecular Function
fatty acid beta-oxidation using acyl-CoA dehydrogenase (GO:0033539)	5/15	0.0407415	0.493833	2.48385	7.9496	GO Biological Process
positive regulation of microtubule polymerization (GO:0031116)	7/25	0.0416522	0.494305	2.08644	6.63154	GO Biological Process
intra-S DNA damage checkpoint (GO:0031573)	5/15	0.0407415	0.495009	2.48385	7.9496	GO Biological Process
negative regulation of intrinsic apoptotic signaling pathway in response to DNA damage (GO:1902230)	7/25	0.0416522	0.495457	2.08644	6.63154	GO Biological Process
histone demethylase activity (H3-K9 specific) (GO:0032454)	4/13	0.0853139	0.495941	2.29279	5.64351	GO Molecular Function
regulation of mitotic metaphase/anaphase transition (GO:0030071)	5/15	0.0407415	0.49619	2.48385	7.9496	GO Biological Process
regulation of chromosome organization (GO:0033044)	7/25	0.0416522	0.496615	2.08644	6.63154	GO Biological Process
ubiquinone biosynthetic process (GO:0006744)	5/15	0.0407415	0.497377	2.48385	7.9496	GO Biological Process
Viral carcinogenesis	37/201	0.0274555	0.497429	1.37168	4.93145	KEGG
pseudouridine synthesis (GO:0001522)	5/15	0.0407415	0.49857	2.48385	7.9496	GO Biological Process
error-prone translesion synthesis (GO:0042276)	6/20	0.0422977	0.499641	2.23547	7.07084	GO Biological Process
mitochondrial RNA metabolic process (GO:0000959)	6/20	0.0422977	0.5008	2.23547	7.07084	GO Biological Process
protein phosphorylated amino acid binding (GO:0045309)	8/35	0.0881489	0.504773	1.70321	4.13664	GO Molecular Function
positive regulation of binding (GO:0051099)	17/82	0.0430184	0.506981	1.54484	4.86025	GO Biological Process
cyclin-dependent protein kinase activity (GO:0097472)	8/35	0.0881489	0.507297	1.70321	4.13664	GO Molecular Function
enhancer sequence-specific DNA binding (GO:0001158)	13/65	0.0890347	0.507321	1.49031	3.60466	GO Molecular Function
tRNA aminoacylation for protein translation (GO:0006418)	11/47	0.0435259	0.510604	1.74398	5.46634	GO Biological Process
hormone receptor binding (GO:0051427)	9/41	0.090141	0.511095	1.63571	3.93614	GO Molecular Function
protein complex disassembly (GO:0043241)	11/47	0.0435259	0.51178	1.74398	5.46634	GO Biological Process
autophagosome (GO:0005776)	12/65	0.15528	0.520713	1.37567	2.56223	GO Cellular Component
ncRNA processing (GO:0034470)	40/228	0.0446668	0.522785	1.30729	4.06375	GO Biological Process
nuclear cyclin-dependent protein kinase holoenzyme complex (GO:0019908)	4/16	0.157636	0.524669	1.86289	3.44163	GO Cellular Component
positive regulation of mitotic cell cycle (GO:0045931)	12/53	0.045294	0.528914	1.68715	5.22101	GO Biological Process
mitochondrial small ribosomal subunit (GO:0005763)	6/28	0.164375	0.53512	1.59676	2.88312	GO Cellular Component
histone acetyltransferase complex (GO:0000123)	5/22	0.163491	0.536155	1.69354	3.06699	GO Cellular Component
cortical cytoskeleton (GO:0030863)	10/53	0.166074	0.536732	1.40596	2.52414	GO Cellular Component
precatalytic spliceosome (GO:0071011)	7/34	0.162751	0.537681	1.53415	2.78529	GO Cellular Component
ribonuclease P complex (GO:0030677)	3/11	0.174844	0.541532	2.03224	3.54395	GO Cellular Component
positive regulation of cell morphogenesis involved in differentiation (GO:0010770)	13/59	0.0464902	0.541643	1.64187	5.0381	GO Biological Process
axonal growth cone (GO:0044295)	3/11	0.174844	0.545319	2.03224	3.54395	GO Cellular Component
regulation of hippo signaling (GO:0035330)	4/11	0.0489265	0.546328	2.70966	8.17623	GO Biological Process
nucleic acid-templated transcription (GO:0097659)	16/77	0.0477183	0.547205	1.54838	4.71085	GO Biological Process
regulation of chromatin silencing (GO:0031935)	4/11	0.0489265	0.547526	2.70966	8.17623	GO Biological Process
ATP-dependent chromatin remodeling (GO:0043044)	8/31	0.047673	0.547917	1.92298	5.85239	GO Biological Process
mitotic spindle elongation (GO:0000022)	4/11	0.0489265	0.548729	2.70966	8.17623	GO Biological Process
signal recognition particle, endoplasmic reticulum targeting (GO:0005786)	2/6	0.18703	0.548785	2.48385	4.16415	GO Cellular Component
multivesicular body assembly (GO:0036258)	8/31	0.047673	0.549154	1.92298	5.85239	GO Biological Process
ISWI-type complex (GO:0031010)	3/11	0.174844	0.549159	2.03224	3.54395	GO Cellular Component
negative regulation of intrinsic apoptotic signaling pathway in response to DNA damage by p53 class mediator (GO:1902166)	4/11	0.0489265	0.549938	2.70966	8.17623	GO Biological Process
intermediate filament (GO:0005882)	9/47	0.171455	0.550135	1.4269	2.51624	GO Cellular Component
beta-catenin-TCF complex assembly (GO:1904837)	8/31	0.047673	0.550396	1.92298	5.85239	GO Biological Process
positive regulation of cell division (GO:0051781)	10/42	0.0476133	0.550954	1.77418	5.40175	GO Biological Process
cytoplasmic mRNA processing body assembly (GO:0033962)	4/11	0.0489265	0.551152	2.70966	8.17623	GO Biological Process
positive regulation of DNA metabolic process (GO:0051054)	17/83	0.0475889	0.551923	1.52622	4.64759	GO Biological Process
negative regulation of cell division (GO:0051782)	4/11	0.0489265	0.552371	2.70966	8.17623	GO Biological Process
Cul5-RING ubiquitin ligase complex (GO:0031466)	2/6	0.18703	0.552419	2.48385	4.16415	GO Cellular Component
proton-transporting V-type ATPase complex (GO:0033176)	3/11	0.174844	0.553054	2.03224	3.54395	GO Cellular Component
retrograde transport, endosome to Golgi (GO:0042147)	17/83	0.0475889	0.55318	1.52622	4.64759	GO Biological Process
regulation of mitotic centrosome separation (GO:0046602)	4/11	0.0489265	0.553596	2.70966	8.17623	GO Biological Process
positive regulation of protein deacetylation (GO:0090312)	4/11	0.0489265	0.554826	2.70966	8.17623	GO Biological Process
mitotic spindle midzone assembly (GO:0051256)	4/11	0.0489265	0.556062	2.70966	8.17623	GO Biological Process
box C/D snoRNP complex (GO:0031428)	2/6	0.18703	0.556102	2.48385	4.16415	GO Cellular Component
cell cortex region (GO:0099738)	3/11	0.174844	0.557005	2.03224	3.54395	GO Cellular Component
negative regulation of defense response to virus (GO:0050687)	4/11	0.0489265	0.557303	2.70966	8.17623	GO Biological Process
regulation of histone H3-K9 methylation (GO:0051570)	4/11	0.0489265	0.55855	2.70966	8.17623	GO Biological Process
endosomal transport (GO:0016197)	40/230	0.0501499	0.558766	1.29592	3.87836	GO Biological Process
positive regulation of posttranscriptional gene silencing (GO:0060148)	4/11	0.0489265	0.559802	2.70966	8.17623	GO Biological Process
nucleolar ribonuclease P complex (GO:0005655)	2/6	0.18703	0.559834	2.48385	4.16415	GO Cellular Component
misfolded or incompletely synthesized protein catabolic process (GO:0006515)	7/26	0.0506221	0.560357	2.00619	5.9852	GO Biological Process
RNA splicing, via transesterification reactions (GO:0000375)	7/26	0.0506221	0.561575	2.00619	5.9852	GO Biological Process
negative regulation of gene expression, epigenetic (GO:0045814)	7/26	0.0506221	0.562798	2.00619	5.9852	GO Biological Process
gamma-secretase complex (GO:0070765)	2/6	0.18703	0.563617	2.48385	4.16415	GO Cellular Component
endoplasmic reticulum tubular network (GO:0071782)	4/17	0.185539	0.566783	1.75331	2.95343	GO Cellular Component
RNA methyltransferase activity (GO:0008173)	5/19	0.100562	0.567387	1.96094	4.50423	GO Molecular Function
MICOS complex (GO:0061617)	2/6	0.18703	0.567451	2.48385	4.16415	GO Cellular Component
synaptonemal complex (GO:0000795)	6/29	0.18525	0.569805	1.5417	2.59938	GO Cellular Component
histone acetyltransferase activity (GO:0004402)	9/42	0.10174	0.57123	1.59676	3.64915	GO Molecular Function
positive regulation of autophagy of mitochondrion (GO:1903599)	3/7	0.0555901	0.571928	3.19353	9.2285	GO Biological Process
histone H2A acetylation (GO:0043968)	5/16	0.052906	0.57199	2.32861	6.84435	GO Biological Process
inner mitochondrial membrane organization (GO:0007007)	9/37	0.0519279	0.572328	1.81254	5.36132	GO Biological Process
nucleic acid transport (GO:0050657)	3/7	0.0555901	0.573083	3.19353	9.2285	GO Biological Process
regulation of cell cycle phase transition (GO:1901987)	5/16	0.052906	0.573204	2.32861	6.84435	GO Biological Process
histone exchange (GO:0043486)	9/37	0.0519279	0.573567	1.81254	5.36132	GO Biological Process
ribosomal protein import into nucleus (GO:0006610)	3/7	0.0555901	0.574243	3.19353	9.2285	GO Biological Process
positive regulation of dendrite morphogenesis (GO:0050775)	5/16	0.052906	0.574424	2.32861	6.84435	GO Biological Process
protein destabilization (GO:0031648)	8/32	0.0563674	0.575286	1.86289	5.35742	GO Biological Process
positive regulation of metaphase/anaphase transition of cell cycle (GO:1902101)	3/7	0.0555901	0.575408	3.19353	9.2285	GO Biological Process
dicarboxylic acid metabolic process (GO:0043648)	13/60	0.0523397	0.575624	1.61451	4.76279	GO Biological Process
protein localization to microtubule organizing center (GO:1905508)	5/16	0.052906	0.575649	2.32861	6.84435	GO Biological Process
negative regulation of cyclin-dependent protein kinase activity (GO:1904030)	6/21	0.0527141	0.576017	2.12902	6.26543	GO Biological Process
positive regulation of protein modification by small protein conjugation or removal (GO:1903322)	14/66	0.0528349	0.576103	1.58063	4.64799	GO Biological Process
cofactor biosynthetic process (GO:0051188)	8/32	0.0563674	0.576439	1.86289	5.35742	GO Biological Process
rRNA-containing ribonucleoprotein complex export from nucleus (GO:0071428)	3/7	0.0555901	0.576578	3.19353	9.2285	GO Biological Process
regulation of nuclear division (GO:0051783)	6/21	0.0527141	0.577253	2.12902	6.26543	GO Biological Process
multivesicular body organization (GO:0036257)	8/32	0.0563674	0.577596	1.86289	5.35742	GO Biological Process
negative regulation of production of miRNAs involved in gene silencing by miRNA (GO:1903799)	3/7	0.0555901	0.577752	3.19353	9.2285	GO Biological Process
histone lysine demethylation (GO:0070076)	6/21	0.0527141	0.578495	2.12902	6.26543	GO Biological Process
regulation of protein export from nucleus (GO:0046825)	8/32	0.0563674	0.578758	1.86289	5.35742	GO Biological Process
regulation of Cdc42 protein signal transduction (GO:0032489)	3/7	0.0555901	0.578931	3.19353	9.2285	GO Biological Process
cleavage furrow formation (GO:0036089)	3/7	0.0555901	0.580115	3.19353	9.2285	GO Biological Process
positive regulation of isomerase activity (GO:0010912)	3/7	0.0555901	0.581304	3.19353	9.2285	GO Biological Process
tetrahydrofolate interconversion (GO:0035999)	3/7	0.0555901	0.582497	3.19353	9.2285	GO Biological Process
V(D)J recombination (GO:0033151)	3/7	0.0555901	0.583696	3.19353	9.2285	GO Biological Process
negative regulation of axon regeneration (GO:0048681)	3/7	0.0555901	0.584899	3.19353	9.2285	GO Biological Process
positive regulation of mRNA binding (GO:1902416)	3/7	0.0555901	0.586108	3.19353	9.2285	GO Biological Process
endonucleolytic cleavage in ITS1 to separate SSU-rRNA from 5.8S rRNA and LSU-rRNA from tricistronic rRNA transcript (SSU-rRNA, 5.8S rRNA, LSU-rRNA) (GO:0000447)	3/7	0.0555901	0.587321	3.19353	9.2285	GO Biological Process
positive regulation of tumor necrosis factor-mediated signaling pathway (GO:1903265)	3/7	0.0555901	0.58854	3.19353	9.2285	GO Biological Process
attachment of GPI anchor to protein (GO:0016255)	3/7	0.0555901	0.589763	3.19353	9.2285	GO Biological Process
translesion synthesis (GO:0019985)	10/43	0.0548679	0.590698	1.73292	5.03037	GO Biological Process
positive regulation of protein deubiquitination (GO:1903003)	3/7	0.0555901	0.590992	3.19353	9.2285	GO Biological Process
positive regulation of programmed cell death (GO:0043068)	44/258	0.0547818	0.591018	1.27081	3.69093	GO Biological Process
protein targeting to mitochondrion (GO:0006626)	12/55	0.0580318	0.591091	1.6258	4.62826	GO Biological Process
tRNA 3'-end processing (GO:0042780)	3/7	0.0555901	0.592226	3.19353	9.2285	GO Biological Process
ribonuclease P activity (GO:0004526)	3/9	0.108775	0.593364	2.48385	5.51037	GO Molecular Function
protein import into mitochondrial inner membrane (GO:0045039)	3/7	0.0555901	0.593465	3.19353	9.2285	GO Biological Process
negative regulation of cytokinesis (GO:0032466)	3/7	0.0555901	0.594709	3.19353	9.2285	GO Biological Process
negative regulation of transcription elongation from RNA polymerase II promoter (GO:0034244)	3/7	0.0555901	0.595958	3.19353	9.2285	GO Biological Process
chloride channel inhibitor activity (GO:0019869)	3/9	0.108775	0.59619	2.48385	5.51037	GO Molecular Function
tRNA transcription from RNA polymerase III promoter (GO:0042797)	3/7	0.0555901	0.597213	3.19353	9.2285	GO Biological Process
histone demethylase activity (H3-K36 specific) (GO:0051864)	3/9	0.108775	0.599043	2.48385	5.51037	GO Molecular Function
siRNA binding (GO:0035197)	3/9	0.108775	0.601923	2.48385	5.51037	GO Molecular Function
acetyltransferase activity (GO:0016407)	6/25	0.108558	0.603625	1.78838	3.97103	GO Molecular Function
intrinsic component of mitochondrial inner membrane (GO:0031304)	6/30	0.207092	0.60368	1.49031	2.34663	GO Cellular Component
NF-kappaB binding (GO:0051059)	6/25	0.108558	0.606555	1.78838	3.97103	GO Molecular Function
nuclear exosome (RNase complex) (GO:0000176)	3/12	0.211188	0.611621	1.86289	2.89681	GO Cellular Component
tRNA methylation (GO:0030488)	7/27	0.0607201	0.61724	1.93189	5.41214	GO Biological Process
androgen receptor binding (GO:0050681)	9/43	0.114147	0.619731	1.55963	3.38482	GO Molecular Function
vacuole (GO:0005773)	11/63	0.218587	0.628965	1.30107	1.97837	GO Cellular Component
positive regulation of cellular protein metabolic process (GO:0032270)	18/92	0.062314	0.632183	1.45791	4.04654	GO Biological Process
2-oxoglutarate metabolic process (GO:0006103)	5/17	0.066951	0.642201	2.19164	5.92573	GO Biological Process
microtubule nucleation (GO:0007020)	5/17	0.066951	0.64341	2.19164	5.92573	GO Biological Process
macroautophagy (GO:0016236)	21/111	0.063624	0.644193	1.40976	3.88354	GO Biological Process
regulation of telomere maintenance via telomere lengthening (GO:1904356)	5/17	0.066951	0.644624	2.19164	5.92573	GO Biological Process
pre-mRNA cleavage required for polyadenylation (GO:0098789)	4/12	0.0658151	0.644634	2.48385	6.75834	GO Biological Process
G2 DNA damage checkpoint (GO:0031572)	8/33	0.0660049	0.645255	1.80644	4.90995	GO Biological Process
DNA catabolic process (GO:0006308)	5/17	0.066951	0.645843	2.19164	5.92573	GO Biological Process
entry of bacterium into host cell (GO:0035635)	4/12	0.0658151	0.645874	2.48385	6.75834	GO Biological Process
mitotic G2 DNA damage checkpoint (GO:0007095)	5/17	0.066951	0.647066	2.19164	5.92573	GO Biological Process
amino sugar biosynthetic process (GO:0046349)	4/12	0.0658151	0.647118	2.48385	6.75834	GO Biological Process
negative regulation of protein polymerization (GO:0032272)	6/22	0.0645531	0.64718	2.03224	5.56889	GO Biological Process
cellular response to inorganic substance (GO:0071241)	5/17	0.066951	0.648294	2.19164	5.92573	GO Biological Process
methyl-CpG binding (GO:0008327)	5/20	0.119984	0.648362	1.86289	3.95007	GO Molecular Function
histone H3-K9 demethylation (GO:0033169)	4/12	0.0658151	0.648367	2.48385	6.75834	GO Biological Process
protein complex localization (GO:0031503)	6/22	0.0645531	0.648454	2.03224	5.56889	GO Biological Process
establishment of protein localization to mitochondrion (GO:0072655)	11/50	0.064381	0.649281	1.63934	4.49662	GO Biological Process
regulation of establishment or maintenance of cell polarity (GO:0032878)	5/17	0.066951	0.649527	2.19164	5.92573	GO Biological Process
regulation of transcription of nuclear large rRNA transcript from RNA polymerase I promoter (GO:1901836)	4/12	0.0658151	0.649621	2.48385	6.75834	GO Biological Process
nucleotide-excision repair, DNA duplex unwinding (GO:0000717)	6/22	0.0645531	0.649733	2.03224	5.56889	GO Biological Process
protein autoubiquitination (GO:0051865)	11/50	0.064381	0.650566	1.63934	4.49662	GO Biological Process
peptidyl-lysine methylation (GO:0018022)	5/17	0.066951	0.650764	2.19164	5.92573	GO Biological Process
regulation of sister chromatid cohesion (GO:0007063)	4/12	0.0658151	0.65088	2.48385	6.75834	GO Biological Process
regulation of mitochondrial outer membrane permeabilization involved in apoptotic signaling pathway (GO:1901028)	5/17	0.066951	0.652006	2.19164	5.92573	GO Biological Process
mitochondrion transport along microtubule (GO:0047497)	4/12	0.0658151	0.652144	2.48385	6.75834	GO Biological Process
regulation of cellular catabolic process (GO:0031329)	12/56	0.0652157	0.652541	1.59676	4.35925	GO Biological Process
negative regulation of protein serine/threonine kinase activity (GO:0071901)	14/68	0.0653656	0.652761	1.53415	4.18478	GO Biological Process
RNA stabilization (GO:0043489)	5/17	0.066951	0.653252	2.19164	5.92573	GO Biological Process
viral RNA genome replication (GO:0039694)	4/12	0.0658151	0.653413	2.48385	6.75834	GO Biological Process
regulation of intrinsic apoptotic signaling pathway in response to DNA damage by p53 class mediator (GO:1902165)	4/12	0.0658151	0.654687	2.48385	6.75834	GO Biological Process
establishment of apical/basal cell polarity (GO:0035089)	4/12	0.0658151	0.655965	2.48385	6.75834	GO Biological Process
DNA damage checkpoint (GO:0000077)	9/39	0.0694021	0.664463	1.71959	4.58759	GO Biological Process
U7 snRNP (GO:0005683)	2/7	0.239606	0.672102	2.12902	3.04186	GO Cellular Component
spindle assembly (GO:0051225)	16/81	0.0704817	0.672277	1.47191	3.90411	GO Biological Process
retrograde vesicle-mediated transport, Golgi to ER (GO:0006890)	16/81	0.0704817	0.673536	1.47191	3.90411	GO Biological Process
Glycosylphosphatidylinositol (GPI)-anchor biosynthesis	7/25	0.0416522	0.675204	2.08644	6.63154	KEGG
micro-ribonucleoprotein complex (GO:0035068)	2/7	0.239606	0.676356	2.12902	3.04186	GO Cellular Component
regulation of steroid biosynthetic process (GO:0050810)	10/45	0.0714639	0.679106	1.6559	4.36921	GO Biological Process
regulation of dendrite morphogenesis (GO:0048814)	10/45	0.0714639	0.680373	1.6559	4.36921	GO Biological Process
pre-snoRNP complex (GO:0070761)	2/7	0.239606	0.680664	2.12902	3.04186	GO Cellular Component
cellular response to topologically incorrect protein (GO:0035967)	7/28	0.0719631	0.681313	1.86289	4.90239	GO Biological Process
negative regulation of organelle assembly (GO:1902116)	7/28	0.0719631	0.68258	1.86289	4.90239	GO Biological Process
small GTPase mediated signal transduction (GO:0007264)	19/100	0.0723013	0.683247	1.4158	3.71918	GO Biological Process
condensed chromosome kinetochore (GO:0000777)	4/19	0.245361	0.683944	1.56875	2.20413	GO Cellular Component
rRNA binding (GO:0019843)	9/44	0.127347	0.684935	1.52418	3.1411	GO Molecular Function
flotillin complex (GO:0016600)	2/7	0.239606	0.685027	2.12902	3.04186	GO Cellular Component
3'-5'-exoribonuclease activity (GO:0000175)	7/32	0.128254	0.686607	1.63003	3.34766	GO Molecular Function
ribosome assembly (GO:0042255)	12/57	0.0729579	0.688178	1.56875	4.10679	GO Biological Process
ribosomal small subunit binding (GO:0043024)	4/15	0.131453	0.700476	1.98708	4.032	GO Molecular Function
protein kinase activity (GO:0004672)	78/514	0.132659	0.703644	1.13078	2.28415	GO Molecular Function
nuclear hormone receptor binding (GO:0035257)	11/57	0.134945	0.712484	1.43802	2.8802	GO Molecular Function
regulation of peroxisome proliferator activated receptor signaling pathway (GO:0035358)	3/8	0.0802752	0.716161	2.79434	7.04814	GO Biological Process
viral mRNA export from host cell nucleus (GO:0046784)	3/8	0.0802752	0.717416	2.79434	7.04814	GO Biological Process
nuclear-transcribed mRNA catabolic process, deadenylation-dependent decay (GO:0000288)	13/64	0.0806746	0.718469	1.5136	3.81023	GO Biological Process
positive regulation of nucleocytoplasmic transport (GO:0046824)	8/34	0.0765977	0.718526	1.75331	4.50458	GO Biological Process
histone H3-K36 demethylation (GO:0070544)	3/8	0.0802752	0.718674	2.79434	7.04814	GO Biological Process
positive regulation of catalytic activity (GO:0043085)	8/34	0.0765977	0.719849	1.75331	4.50458	GO Biological Process
nose development (GO:0043584)	3/8	0.0802752	0.719937	2.79434	7.04814	GO Biological Process
neural tube closure (GO:0001843)	8/34	0.0765977	0.721177	1.75331	4.50458	GO Biological Process
U4 snRNA 3'-end processing (GO:0034475)	3/8	0.0802752	0.721205	2.79434	7.04814	GO Biological Process
snoRNA 3'-end processing (GO:0031126)	3/8	0.0802752	0.722477	2.79434	7.04814	GO Biological Process
mitochondrial tRNA modification (GO:0070900)	3/8	0.0802752	0.723753	2.79434	7.04814	GO Biological Process
microtubule polymerization or depolymerization (GO:0031109)	6/23	0.0778205	0.724668	1.94389	4.96342	GO Biological Process
positive regulation of chromatin silencing (GO:0031937)	3/8	0.0802752	0.725034	2.79434	7.04814	GO Biological Process
UDP-xylosyltransferase activity (GO:0035252)	3/10	0.140503	0.725198	2.23547	4.38716	GO Molecular Function
viral budding (GO:0046755)	6/23	0.0778205	0.725993	1.94389	4.96342	GO Biological Process
negative regulation of cilium assembly (GO:1902018)	3/8	0.0802752	0.72632	2.79434	7.04814	GO Biological Process
histone H3-K4 methylation (GO:0051568)	6/23	0.0778205	0.727322	1.94389	4.96342	GO Biological Process
negative regulation of cAMP-dependent protein kinase activity (GO:2000480)	3/8	0.0802752	0.72761	2.79434	7.04814	GO Biological Process
cyclin-dependent protein serine/threonine kinase inhibitor activity (GO:0004861)	3/10	0.140503	0.728465	2.23547	4.38716	GO Molecular Function
folic acid-containing compound metabolic process (GO:0006760)	6/23	0.0778205	0.728657	1.94389	4.96342	GO Biological Process
short-chain fatty acid catabolic process (GO:0019626)	3/8	0.0802752	0.728905	2.79434	7.04814	GO Biological Process
iron-sulfur cluster assembly (GO:0016226)	5/18	0.0828553	0.728984	2.06988	5.15536	GO Biological Process
negative regulation of neuron projection regeneration (GO:0070571)	3/8	0.0802752	0.730204	2.79434	7.04814	GO Biological Process
membrane protein ectodomain proteolysis (GO:0006509)	5/18	0.0828553	0.730243	2.06988	5.15536	GO Biological Process
establishment of epithelial cell polarity (GO:0090162)	5/18	0.0828553	0.731506	2.06988	5.15536	GO Biological Process
positive regulation of mitotic sister chromatid separation (GO:1901970)	3/8	0.0802752	0.731508	2.79434	7.04814	GO Biological Process
I-SMAD binding (GO:0070411)	3/10	0.140503	0.731761	2.23547	4.38716	GO Molecular Function
modulation by virus of host morphology or physiology (GO:0019048)	5/18	0.0828553	0.732774	2.06988	5.15536	GO Biological Process
positive regulation of mRNA 3'-end processing (GO:0031442)	3/8	0.0802752	0.732816	2.79434	7.04814	GO Biological Process
negative regulation of RNA splicing (GO:0033119)	5/18	0.0828553	0.734046	2.06988	5.15536	GO Biological Process
heterochromatin assembly (GO:0031507)	3/8	0.0802752	0.73413	2.79434	7.04814	GO Biological Process
tRNA binding (GO:0000049)	8/39	0.143687	0.735041	1.52853	2.96552	GO Molecular Function
carbon-nitrogen ligase activity, with glutamine as amido-N-donor (GO:0016884)	3/10	0.140503	0.735087	2.23547	4.38716	GO Molecular Function
regulation of spindle organization (GO:0090224)	5/18	0.0828553	0.735323	2.06988	5.15536	GO Biological Process
negative regulation of hippo signaling (GO:0035331)	3/8	0.0802752	0.735448	2.79434	7.04814	GO Biological Process
alpha-tubulin binding (GO:0043014)	6/27	0.144573	0.736298	1.6559	3.20247	GO Molecular Function
protein localization to centrosome (GO:0071539)	5/18	0.0828553	0.736604	2.06988	5.15536	GO Biological Process
protein localization to microtubule cytoskeleton (GO:0072698)	3/8	0.0802752	0.73677	2.79434	7.04814	GO Biological Process
regulation of RNA metabolic process (GO:0051252)	9/40	0.0793609	0.737666	1.6766	4.24809	GO Biological Process
mRNA cleavage involved in mRNA processing (GO:0098787)	4/13	0.0853139	0.737893	2.29279	5.64351	GO Biological Process
TORC1 signaling (GO:0038202)	3/8	0.0802752	0.738098	2.79434	7.04814	GO Biological Process
ATPase regulator activity (GO:0060590)	8/39	0.143687	0.738323	1.52853	2.96552	GO Molecular Function
exodeoxyribonuclease activity, producing 5'-phosphomonoesters (GO:0016895)	3/10	0.140503	0.738444	2.23547	4.38716	GO Molecular Function
viral translation (GO:0019081)	4/13	0.0853139	0.739146	2.29279	5.64351	GO Biological Process
protein localization to microtubule (GO:0035372)	3/8	0.0802752	0.73943	2.79434	7.04814	GO Biological Process
neuron projection extension (GO:1990138)	7/29	0.0843545	0.739624	1.79865	4.44758	GO Biological Process
modulation by virus of host process (GO:0019054)	4/13	0.0853139	0.740403	2.29279	5.64351	GO Biological Process
negative regulation of protein complex disassembly (GO:0043242)	3/8	0.0802752	0.740767	2.79434	7.04814	GO Biological Process
negative regulation of response to DNA damage stimulus (GO:2001021)	7/29	0.0843545	0.740897	1.79865	4.44758	GO Biological Process
tRNA splicing, via endonucleolytic cleavage and ligation (GO:0006388)	4/13	0.0853139	0.741664	2.29279	5.64351	GO Biological Process
protein K6-linked ubiquitination (GO:0085020)	3/8	0.0802752	0.742109	2.79434	7.04814	GO Biological Process
regulation of cAMP-dependent protein kinase activity (GO:2000479)	4/13	0.0853139	0.74293	2.29279	5.64351	GO Biological Process
cardiolipin biosynthetic process (GO:0032049)	3/8	0.0802752	0.743456	2.79434	7.04814	GO Biological Process
poly(A)+ mRNA export from nucleus (GO:0016973)	4/13	0.0853139	0.7442	2.29279	5.64351	GO Biological Process
translocation of molecules into host (GO:0044417)	3/8	0.0802752	0.744808	2.79434	7.04814	GO Biological Process
glutamine family amino acid biosynthetic process (GO:0009084)	4/13	0.0853139	0.745474	2.29279	5.64351	GO Biological Process
signal transduction involved in DNA damage checkpoint (GO:0072422)	4/13	0.0853139	0.746753	2.29279	5.64351	GO Biological Process
Ubiquinone and other terpenoid-quinone biosynthesis	4/11	0.0489265	0.753468	2.70966	8.17623	KEGG
cytoskeleton (GO:0005856)	75/521	0.272139	0.753876	1.07268	1.39603	GO Cellular Component
protein ubiquitination involved in ubiquitin-dependent protein catabolic process (GO:0042787)	14/71	0.0876183	0.756542	1.46932	3.57746	GO Biological Process
regulation of alcohol biosynthetic process (GO:1902930)	8/35	0.0881489	0.759838	1.70321	4.13664	GO Biological Process
cortical actin cytoskeleton (GO:0030864)	9/53	0.276502	0.761234	1.26536	1.62667	GO Cellular Component
phosphoprotein phosphatase activity (GO:0004721)	23/137	0.150503	0.763121	1.25099	2.3691	GO Molecular Function
organelle assembly (GO:0070925)	60/377	0.0892871	0.768351	1.18593	2.86508	GO Biological Process
regulation of DNA binding (GO:0051101)	11/53	0.0908275	0.780291	1.54655	3.70986	GO Biological Process
perinuclear endoplasmic reticulum (GO:0097038)	2/8	0.292716	0.786454	1.86289	2.28866	GO Cellular Component
U6 snRNP (GO:0005688)	2/8	0.292716	0.79122	1.86289	2.28866	GO Cellular Component
histone methyltransferase activity (H3-K4 specific) (GO:0042800)	4/16	0.157636	0.79231	1.86289	3.44163	GO Molecular Function
poly(U) RNA binding (GO:0008266)	4/16	0.157636	0.795785	1.86289	3.44163	GO Molecular Function
Cdc73/Paf1 complex (GO:0016593)	2/8	0.292716	0.796045	1.86289	2.28866	GO Cellular Component
peptide-lysine-N-acetyltransferase activity (GO:0061733)	8/40	0.159769	0.79954	1.49031	2.73327	GO Molecular Function
microvillus membrane (GO:0031528)	2/8	0.292716	0.800929	1.86289	2.28866	GO Cellular Component
cyclin-dependent protein serine/threonine kinase activity (GO:0004693)	7/34	0.162751	0.810937	1.53415	2.78529	GO Molecular Function
ADP binding (GO:0043531)	5/23	0.187289	0.81347	1.61991	2.71351	GO Molecular Function
calmodulin-dependent protein kinase activity (GO:0004683)	6/28	0.164375	0.8155	1.59676	2.88312	GO Molecular Function
protein phosphatase inhibitor activity (GO:0004864)	5/23	0.187289	0.816551	1.61991	2.71351	GO Molecular Function
clathrin light chain binding (GO:0032051)	2/6	0.18703	0.818523	2.48385	4.16415	GO Molecular Function
chromo shadow domain binding (GO:0070087)	2/6	0.18703	0.821647	2.48385	4.16415	GO Molecular Function
U2 snRNP (GO:0005686)	4/21	0.308635	0.824259	1.41935	1.66858	GO Cellular Component
1-phosphatidylinositol 4-kinase activity (GO:0004430)	2/6	0.18703	0.824795	2.48385	4.16415	GO Molecular Function
hydrolase activity, acting on carbon-nitrogen (but not peptide) bonds, in cyclic amides (GO:0016812)	2/6	0.18703	0.827967	2.48385	4.16415	GO Molecular Function
magnesium ion binding (GO:0000287)	21/128	0.191359	0.828025	1.22252	2.02157	GO Molecular Function
polynucleotide adenylyltransferase activity (GO:0004652)	2/6	0.18703	0.831164	2.48385	4.16415	GO Molecular Function
cytoplasmic vesicle membrane (GO:0030659)	9/55	0.315065	0.831473	1.21935	1.40832	GO Cellular Component
phosphoserine residue binding (GO:0050815)	2/6	0.18703	0.834385	2.48385	4.16415	GO Molecular Function
SCF ubiquitin ligase complex (GO:0019005)	9/55	0.315065	0.836422	1.21935	1.40832	GO Cellular Component
peroxisome proliferator activated receptor binding (GO:0042975)	2/6	0.18703	0.837632	2.48385	4.16415	GO Molecular Function
nuclear-transcribed mRNA poly(A) tail shortening (GO:0000289)	7/30	0.0978841	0.838091	1.7387	4.04069	GO Biological Process
nucleotide-excision repair, preincision complex assembly (GO:0006294)	7/30	0.0978841	0.8395	1.7387	4.04069	GO Biological Process
5'-3' exodeoxyribonuclease activity (GO:0035312)	2/6	0.18703	0.840904	2.48385	4.16415	GO Molecular Function
leucine zipper domain binding (GO:0043522)	3/11	0.174844	0.842034	2.03224	3.54395	GO Molecular Function
G-quadruplex RNA binding (GO:0002151)	2/6	0.18703	0.844202	2.48385	4.16415	GO Molecular Function
intermediate filament binding (GO:0019215)	3/11	0.174844	0.845572	2.03224	3.54395	GO Molecular Function
sequence-specific double-stranded DNA binding (GO:1990837)	19/113	0.176401	0.845989	1.25292	2.17381	GO Molecular Function
Cul2-RING ubiquitin ligase complex (GO:0031462)	3/15	0.326626	0.846949	1.49031	1.66757	GO Cellular Component
exo-alpha-sialidase activity (GO:0004308)	2/6	0.18703	0.847525	2.48385	4.16415	GO Molecular Function
apical junction assembly (GO:0043297)	8/36	0.100653	0.848976	1.6559	3.80209	GO Biological Process
mRNA 3'-UTR AU-rich region binding (GO:0035925)	3/11	0.174844	0.849139	2.03224	3.54395	GO Molecular Function
transcription regulatory region DNA binding (GO:0044212)	57/375	0.171899	0.849168	1.13264	1.9944	GO Molecular Function
protein modification process (GO:0036211)	16/85	0.0995209	0.849256	1.40265	3.23645	GO Biological Process
negative regulation of cellular response to transforming growth factor beta stimulus (GO:1903845)	11/54	0.100915	0.849782	1.51791	3.4813	GO Biological Process
membrane protein proteolysis (GO:0033619)	8/36	0.100653	0.850382	1.6559	3.80209	GO Biological Process
activation of GTPase activity (GO:0090630)	16/85	0.0995209	0.850679	1.40265	3.23645	GO Biological Process
hydroxymethyl-, formyl- and related transferase activity (GO:0016742)	2/6	0.18703	0.850875	2.48385	4.16415	GO Molecular Function
negative regulation of double-strand break repair (GO:2000780)	5/19	0.100562	0.851026	1.96094	4.50423	GO Biological Process
mitochondrial respiratory chain complex III (GO:0005750)	3/15	0.326626	0.851902	1.49031	1.66757	GO Cellular Component
DNA double-strand break processing (GO:0000729)	5/19	0.100562	0.85244	1.96094	4.50423	GO Biological Process
protein channel activity (GO:0015266)	3/11	0.174844	0.852737	2.03224	3.54395	GO Molecular Function
cytoplasmic stress granule (GO:0010494)	7/42	0.330818	0.852861	1.24193	1.3738	GO Cellular Component
intracellular estrogen receptor signaling pathway (GO:0030520)	5/19	0.100562	0.853858	1.96094	4.50423	GO Biological Process
regulation of cholesterol metabolic process (GO:0090181)	9/42	0.10174	0.853909	1.59676	3.64915	GO Biological Process
ADP-ribosylation factor binding (GO:0030306)	2/6	0.18703	0.854252	2.48385	4.16415	GO Molecular Function
cellular response to heat (GO:0034605)	10/48	0.101708	0.855049	1.55241	3.54827	GO Biological Process
maturation of 5.8S rRNA from tricistronic rRNA transcript (SSU-rRNA, 5.8S rRNA, LSU-rRNA) (GO:0000466)	5/19	0.100562	0.855281	1.96094	4.50423	GO Biological Process
ribosomal large subunit binding (GO:0043023)	3/11	0.174844	0.856366	2.03224	3.54395	GO Molecular Function
positive regulation of translation (GO:0045727)	15/79	0.102202	0.856385	1.41485	3.227	GO Biological Process
protein import into mitochondrial matrix (GO:0030150)	5/19	0.100562	0.856709	1.96094	4.50423	GO Biological Process
synaptonemal structure (GO:0099086)	3/15	0.326626	0.856913	1.49031	1.66757	GO Cellular Component
Rho GTPase binding (GO:0017048)	13/73	0.174279	0.857244	1.32699	2.31838	GO Molecular Function
neurotrophin TRKA receptor binding (GO:0005168)	2/6	0.18703	0.857655	2.48385	4.16415	GO Molecular Function
JUN kinase binding (GO:0008432)	2/6	0.18703	0.861086	2.48385	4.16415	GO Molecular Function
repressing transcription factor binding (GO:0070491)	10/54	0.180883	0.863886	1.37992	2.35953	GO Molecular Function
cAMP-dependent protein kinase activity (GO:0004691)	2/6	0.18703	0.864544	2.48385	4.16415	GO Molecular Function
rough endoplasmic reticulum (GO:0005791)	5/29	0.348072	0.867263	1.28475	1.35586	GO Cellular Component
NEDD8 transferase activity (GO:0019788)	2/6	0.18703	0.86803	2.48385	4.16415	GO Molecular Function
cytosolic proteasome complex (GO:0031597)	2/9	0.345271	0.870004	1.6559	1.76093	GO Cellular Component
alpha-sialidase activity (GO:0016997)	2/6	0.18703	0.871544	2.48385	4.16415	GO Molecular Function
catenin complex (GO:0016342)	5/29	0.348072	0.872135	1.28475	1.35586	GO Cellular Component
positive regulation of ion transmembrane transport (GO:0034767)	3/9	0.108775	0.872765	2.48385	5.51037	GO Biological Process
integral component of mitochondrial membrane (GO:0032592)	9/57	0.354659	0.873911	1.17656	1.21962	GO Cellular Component
negative regulation of mitotic nuclear division (GO:0045839)	3/9	0.108775	0.874139	2.48385	5.51037	GO Biological Process
regulation of protein binding (GO:0043393)	20/112	0.109672	0.874465	1.33064	2.94105	GO Biological Process
signal recognition particle (GO:0048500)	2/9	0.345271	0.874947	1.6559	1.76093	GO Cellular Component
patched binding (GO:0005113)	2/6	0.18703	0.875087	2.48385	4.16415	GO Molecular Function
response to UV (GO:0009411)	18/99	0.109256	0.875247	1.35483	2.99968	GO Biological Process
regulation of stress fiber assembly (GO:0051492)	12/61	0.109619	0.875405	1.46588	3.24069	GO Biological Process
positive regulation of protein sumoylation (GO:0033235)	3/9	0.108775	0.875518	2.48385	5.51037	GO Biological Process
protein serine/threonine phosphatase activity (GO:0004722)	11/62	0.203356	0.876638	1.32205	2.10576	GO Molecular Function
positive regulation of protein binding (GO:0032092)	12/61	0.109619	0.876778	1.46588	3.24069	GO Biological Process
establishment of epithelial cell apical/basal polarity (GO:0045198)	3/9	0.108775	0.876901	2.48385	5.51037	GO Biological Process
RNA polymerase II repressing transcription factor binding (GO:0001103)	6/29	0.18525	0.877462	1.5417	2.59938	GO Molecular Function
mRNA methylation (GO:0080009)	3/9	0.108775	0.878288	2.48385	5.51037	GO Biological Process
cytoplasmic ribonucleoprotein granule (GO:0036464)	25/171	0.354513	0.878404	1.08941	1.12973	GO Cellular Component
bile acid:sodium symporter activity (GO:0008508)	2/6	0.18703	0.878659	2.48385	4.16415	GO Molecular Function
positive regulation of cellular protein localization (GO:1903829)	13/67	0.107312	0.878995	1.44583	3.2271	GO Biological Process
mitochondrial protein processing (GO:0034982)	3/9	0.108775	0.87968	2.48385	5.51037	GO Biological Process
post-mRNA release spliceosomal complex (GO:0071014)	2/9	0.345271	0.879947	1.6559	1.76093	GO Cellular Component
intracellular steroid hormone receptor signaling pathway (GO:0030518)	13/67	0.107312	0.880408	1.44583	3.2271	GO Biological Process
nuclear-transcribed mRNA catabolic process, exonucleolytic, 3'-5' (GO:0034427)	3/9	0.108775	0.881077	2.48385	5.51037	GO Biological Process
kinesin binding (GO:0019894)	6/29	0.18525	0.881088	1.5417	2.59938	GO Molecular Function
trans-Golgi network membrane (GO:0032588)	13/86	0.367473	0.881146	1.1264	1.12764	GO Cellular Component
regulation of nucleocytoplasmic transport (GO:0046822)	4/14	0.107264	0.881427	2.12902	4.75296	GO Biological Process
NuRD complex (GO:0016581)	3/16	0.365624	0.881449	1.39717	1.40576	GO Cellular Component
7SK snRNA binding (GO:0097322)	2/6	0.18703	0.88226	2.48385	4.16415	GO Molecular Function
negative regulation of histone methylation (GO:0031061)	3/9	0.108775	0.882477	2.48385	5.51037	GO Biological Process
regulation of protein modification by small protein conjugation or removal (GO:1903320)	4/14	0.107264	0.882848	2.12902	4.75296	GO Biological Process
regulation of intracellular signal transduction (GO:1902531)	66/423	0.105574	0.883186	1.16266	2.61405	GO Biological Process
regulation of transforming growth factor beta receptor signaling pathway (GO:0017015)	15/80	0.110968	0.883416	1.39717	3.07169	GO Biological Process
small nucleolar ribonucleoprotein complex assembly (GO:0000491)	3/9	0.108775	0.883883	2.48385	5.51037	GO Biological Process
RNA splicing, via endonucleolytic cleavage and ligation (GO:0000394)	4/14	0.107264	0.884275	2.12902	4.75296	GO Biological Process
RISC-loading complex (GO:0070578)	2/9	0.345271	0.885004	1.6559	1.76093	GO Cellular Component
negative regulation of catenin import into nucleus (GO:0035414)	3/9	0.108775	0.885292	2.48385	5.51037	GO Biological Process
regulation of synapse organization (GO:0050807)	4/14	0.107264	0.885705	2.12902	4.75296	GO Biological Process
negative regulation of supramolecular fiber organization (GO:1902904)	11/55	0.111635	0.885965	1.49031	3.26754	GO Biological Process
vacuolar proton-transporting V-type ATPase complex (GO:0016471)	3/16	0.365624	0.88624	1.39717	1.40576	GO Cellular Component
chaperone mediated protein folding requiring cofactor (GO:0051085)	6/25	0.108558	0.886355	1.78838	3.97103	GO Biological Process
short-chain fatty acid metabolic process (GO:0046459)	3/9	0.108775	0.886706	2.48385	5.51037	GO Biological Process
metallo-sulfur cluster assembly (GO:0031163)	4/14	0.107264	0.887141	2.12902	4.75296	GO Biological Process
voltage-gated chloride channel activity (GO:0005247)	3/12	0.211188	0.887142	1.86289	2.89681	GO Molecular Function
negative regulation of cellular component organization (GO:0051129)	11/55	0.111635	0.887345	1.49031	3.26754	GO Biological Process
negative regulation of cytoskeleton organization (GO:0051494)	6/25	0.108558	0.887775	1.78838	3.97103	GO Biological Process
amyloid-beta metabolic process (GO:0050435)	4/14	0.107264	0.888581	2.12902	4.75296	GO Biological Process
ribosomal large subunit assembly (GO:0000027)	7/31	0.112529	0.888909	1.68261	3.67574	GO Biological Process
phosphotyrosine residue binding (GO:0001784)	6/30	0.207092	0.889414	1.49031	2.34663	GO Molecular Function
regulation of defense response to virus (GO:0050688)	4/14	0.107264	0.890026	2.12902	4.75296	GO Biological Process
'de novo' posttranslational protein folding (GO:0051084)	7/31	0.112529	0.890287	1.68261	3.67574	GO Biological Process
tRNA (guanine) methyltransferase activity (GO:0016423)	3/12	0.211188	0.890392	1.86289	2.89681	GO Molecular Function
CHD-type complex (GO:0090545)	3/16	0.365624	0.891083	1.39717	1.40576	GO Cellular Component
negative regulation of focal adhesion assembly (GO:0051895)	4/14	0.107264	0.891475	2.12902	4.75296	GO Biological Process
cellular macromolecule catabolic process (GO:0044265)	10/49	0.113217	0.891582	1.52073	3.31283	GO Biological Process
negative regulation of DNA biosynthetic process (GO:2000279)	7/31	0.112529	0.89167	1.68261	3.67574	GO Biological Process
actin cytoskeleton (GO:0015629)	42/295	0.364335	0.892822	1.0609	1.07117	GO Cellular Component
negative regulation of intrinsic apoptotic signaling pathway by p53 class mediator (GO:1902254)	4/14	0.107264	0.89293	2.12902	4.75296	GO Biological Process
regulation of mitochondrion organization (GO:0010821)	10/49	0.113217	0.89296	1.52073	3.31283	GO Biological Process
C2H2 zinc finger domain binding (GO:0070742)	3/12	0.211188	0.893665	1.86289	2.89681	GO Molecular Function
mitochondrial intermembrane space (GO:0005758)	9/58	0.3747	0.89367	1.15628	1.13504	GO Cellular Component
retrograde transport, endosome to plasma membrane (GO:1990126)	4/14	0.107264	0.894389	2.12902	4.75296	GO Biological Process
Cul4-RING E3 ubiquitin ligase complex (GO:0080008)	6/37	0.377178	0.894795	1.20836	1.1782	GO Cellular Component
histone deacetylation (GO:0016575)	8/37	0.114094	0.895726	1.61115	3.49737	GO Biological Process
establishment or maintenance of actin cytoskeleton polarity (GO:0030950)	4/14	0.107264	0.895853	2.12902	4.75296	GO Biological Process
poly(A)-specific ribonuclease activity (GO:0004535)	3/12	0.211188	0.896963	1.86289	2.89681	GO Molecular Function
regulation of response to DNA damage stimulus (GO:2001020)	8/37	0.114094	0.897106	1.61115	3.49737	GO Biological Process
SUMO binding (GO:0032183)	3/12	0.211188	0.900285	1.86289	2.89681	GO Molecular Function
Ral GTPase binding (GO:0017160)	3/12	0.211188	0.903632	1.86289	2.89681	GO Molecular Function
cellular response to UV (GO:0034644)	13/68	0.117227	0.917497	1.42456	3.05376	GO Biological Process
regulation of TOR signaling (GO:0032006)	13/68	0.117227	0.918907	1.42456	3.05376	GO Biological Process
Vasopressin-regulated water reabsorption	10/44	0.0628135	0.921265	1.69354	4.68701	KEGG
translation initiation factor activity (GO:0003743)	7/37	0.221146	0.925596	1.40976	2.12723	GO Molecular Function
N-terminal protein acetyltransferase complex (GO:0031414)	2/10	0.396463	0.930644	1.49031	1.3788	GO Cellular Component
positive regulation of cellular amide metabolic process (GO:0034250)	12/62	0.120207	0.930831	1.44224	3.05544	GO Biological Process
regulation of hydrolase activity (GO:0051336)	15/81	0.120169	0.931953	1.37992	2.92385	GO Biological Process
ribosome biogenesis (GO:0042254)	37/227	0.120089	0.932745	1.21457	2.57431	GO Biological Process
axon extension (GO:0048675)	5/20	0.119984	0.933348	1.86289	3.95007	GO Biological Process
regulation of phosphorylation (GO:0042325)	21/120	0.120767	0.933746	1.30402	2.75657	GO Biological Process
negative regulation of telomere maintenance via telomerase (GO:0032211)	5/20	0.119984	0.934773	1.86289	3.95007	GO Biological Process
satellite DNA binding (GO:0003696)	2/7	0.239606	0.934869	2.12902	3.04186	GO Molecular Function
lateral element (GO:0000800)	2/10	0.396463	0.935568	1.49031	1.3788	GO Cellular Component
regulation of anoikis (GO:2000209)	5/20	0.119984	0.936203	1.86289	3.95007	GO Biological Process
regulation of transcription from RNA polymerase II promoter in response to stress (GO:0043618)	17/94	0.121398	0.937211	1.34762	2.8417	GO Biological Process
purine nucleotide metabolic process (GO:0006163)	5/20	0.119984	0.937636	1.86289	3.95007	GO Biological Process
N6-methyladenosine-containing RNA binding (GO:1990247)	2/7	0.239606	0.938049	2.12902	3.04186	GO Molecular Function
leucine binding (GO:0070728)	2/7	0.239606	0.94125	2.12902	3.04186	GO Molecular Function
GPI anchor binding (GO:0034235)	2/7	0.239606	0.944474	2.12902	3.04186	GO Molecular Function
cardiolipin binding (GO:1901612)	2/7	0.239606	0.947719	2.12902	3.04186	GO Molecular Function
GTPase activator activity (GO:0005096)	38/250	0.227312	0.947957	1.13264	1.67793	GO Molecular Function
glutathione transferase activity (GO:0004364)	6/31	0.229787	0.947975	1.44224	2.12096	GO Molecular Function
negative regulation of transforming growth factor beta receptor signaling pathway (GO:0030512)	11/56	0.122982	0.948005	1.4637	3.0675	GO Biological Process
transferase activity, transferring acyl groups other than amino-acyl groups (GO:0016747)	10/57	0.228642	0.950061	1.30729	1.92904	GO Molecular Function
gamma-tubulin binding (GO:0043015)	4/19	0.245361	0.950878	1.56875	2.20413	GO Molecular Function
mRNA methyltransferase activity (GO:0008174)	2/7	0.239606	0.950987	2.12902	3.04186	GO Molecular Function
protein serine/threonine kinase inhibitor activity (GO:0030291)	6/31	0.229787	0.951385	1.44224	2.12096	GO Molecular Function
ephrin receptor binding (GO:0046875)	4/19	0.245361	0.95409	1.56875	2.20413	GO Molecular Function
sodium-dependent phosphate transmembrane transporter activity (GO:0015321)	2/7	0.239606	0.954278	2.12902	3.04186	GO Molecular Function
Basal transcription factors	10/45	0.0714639	0.956994	1.6559	4.36921	KEGG
phosphatidylinositol phosphate 4-phosphatase activity (GO:0034596)	2/7	0.239606	0.957591	2.12902	3.04186	GO Molecular Function
translation elongation factor activity (GO:0003746)	3/13	0.24895	0.958332	1.71959	2.3911	GO Molecular Function
core promoter proximal region sequence-specific DNA binding (GO:0000987)	42/279	0.233307	0.959059	1.12174	1.63258	GO Molecular Function
SUMO-specific protease activity (GO:0016929)	2/7	0.239606	0.960928	2.12902	3.04186	GO Molecular Function
nucleoside-diphosphatase activity (GO:0017110)	3/13	0.24895	0.961548	1.71959	2.3911	GO Molecular Function
signal transduction in response to DNA damage (GO:0042770)	6/26	0.125939	0.962075	1.71959	3.56292	GO Biological Process
positive regulation of peptidyl-threonine phosphorylation (GO:0010800)	6/26	0.125939	0.963517	1.71959	3.56292	GO Biological Process
histone threonine kinase activity (GO:0035184)	2/7	0.239606	0.964288	2.12902	3.04186	GO Molecular Function
peptidyl-tyrosine dephosphorylation (GO:0035335)	6/26	0.125939	0.964964	1.71959	3.56292	GO Biological Process
rRNA metabolic process (GO:0016072)	33/201	0.126533	0.965166	1.22339	2.52906	GO Biological Process
regulation of megakaryocyte differentiation (GO:0045652)	10/50	0.125426	0.965381	1.49031	3.09395	GO Biological Process
ncRNA 3'-end processing (GO:0043628)	6/26	0.125939	0.966415	1.71959	3.56292	GO Biological Process
RNA catabolic process (GO:0006401)	9/44	0.127347	0.967039	1.52418	3.1411	GO Biological Process
flap endonuclease activity (GO:0048256)	2/7	0.239606	0.967671	2.12902	3.04186	GO Molecular Function
regulation of telomere maintenance (GO:0032204)	6/26	0.125939	0.96787	1.71959	3.56292	GO Biological Process
peptidyl-threonine phosphorylation (GO:0018107)	13/69	0.127653	0.967922	1.40392	2.88988	GO Biological Process
positive regulation of mitochondrial outer membrane permeabilization involved in apoptotic signaling pathway (GO:1901030)	8/38	0.128449	0.968209	1.56875	3.21942	GO Biological Process
histone H3 acetylation (GO:0043966)	9/44	0.127347	0.96848	1.52418	3.1411	GO Biological Process
positive regulation of stress fiber assembly (GO:0051496)	8/38	0.128449	0.969641	1.56875	3.21942	GO Biological Process
negative regulation of DNA metabolic process (GO:0051053)	9/44	0.127347	0.969926	1.52418	3.1411	GO Biological Process
positive regulation of viral genome replication (GO:0045070)	7/32	0.128254	0.97104	1.63003	3.34766	GO Biological Process
regulation of DNA repair (GO:0006282)	8/38	0.128449	0.971078	1.56875	3.21942	GO Biological Process
cAMP-dependent protein kinase regulator activity (GO:0008603)	2/7	0.239606	0.971079	2.12902	3.04186	GO Molecular Function
protein serine/threonine kinase activator activity (GO:0043539)	6/32	0.253218	0.971512	1.39717	1.91902	GO Molecular Function
primary miRNA binding (GO:0070878)	2/7	0.239606	0.97451	2.12902	3.04186	GO Molecular Function
regulation of cellular component organization (GO:0051128)	24/141	0.129517	0.974815	1.26835	2.59244	GO Biological Process
phosphatase activity (GO:0016791)	17/105	0.238945	0.975267	1.20644	1.72705	GO Molecular Function
miRNA binding (GO:0035198)	5/25	0.238152	0.97549	1.49031	2.13837	GO Molecular Function
protein catabolic process (GO:0030163)	15/82	0.129803	0.97553	1.36309	2.78307	GO Biological Process
negative regulation of adherens junction organization (GO:1903392)	4/15	0.131453	0.976429	1.98708	4.032	GO Biological Process
histone H4-K5 acetylation (GO:0043981)	4/15	0.131453	0.977853	1.98708	4.032	GO Biological Process
positive regulation of exosomal secretion (GO:1903543)	4/15	0.131453	0.97928	1.98708	4.032	GO Biological Process
positive regulation of double-strand break repair (GO:2000781)	4/15	0.131453	0.980712	1.98708	4.032	GO Biological Process
N-terminal protein amino acid acetylation (GO:0006474)	4/15	0.131453	0.982148	1.98708	4.032	GO Biological Process
positive regulation of transcription elongation from RNA polymerase II promoter (GO:0032968)	4/15	0.131453	0.983588	1.98708	4.032	GO Biological Process
Oocyte meiosis	23/125	0.070266	0.983724	1.37109	3.64088	KEGG
histone H4-K8 acetylation (GO:0043982)	4/15	0.131453	0.985032	1.98708	4.032	GO Biological Process
vitamin D metabolic process (GO:0042359)	4/15	0.131453	0.986481	1.98708	4.032	GO Biological Process
Sulfur relay system	3/8	0.0802752	0.98899	2.79434	7.04814	KEGG
regulation of transcription from RNA polymerase II promoter (GO:0006357)	213/1479	0.133612	0.991017	1.07315	2.16005	GO Biological Process
cytoplasmic microtubule (GO:0005881)	6/39	0.427766	0.998867	1.14639	0.973494	GO Cellular Component
regulation of tumor necrosis factor-mediated signaling pathway (GO:0010803)	11/57	0.134945	0.999454	1.43802	2.8802	GO Biological Process
Ribosome biogenesis in eukaryotes	19/101	0.0783388	1	1.40178	3.56993	KEGG
Alanine, aspartate and glutamate metabolism	8/35	0.0881489	1	1.70321	4.13664	KEGG
Steroid biosynthesis	5/19	0.100562	1	1.96094	4.50423	KEGG
RNA degradation	15/79	0.102202	1	1.41485	3.227	KEGG
Autophagy	22/128	0.131669	1	1.28074	2.59665	KEGG
D-Glutamine and D-glutamate metabolism	2/5	0.136429	1	2.98063	5.93726	KEGG
Mitophagy	12/65	0.15528	1	1.37567	2.56223	KEGG
Aminoacyl-tRNA biosynthesis	12/66	0.168028	1	1.35483	2.41651	KEGG
AMPK signaling pathway	20/120	0.179141	1	1.24193	2.1356	KEGG
Vitamin B6 metabolism	2/6	0.18703	1	2.48385	4.16415	KEGG
Bacterial invasion of epithelial cells	13/74	0.187098	1	1.30906	2.19414	KEGG
Protein export	5/23	0.187289	1	1.61991	2.71351	KEGG
Notch signaling pathway	9/48	0.18755	1	1.39717	2.33845	KEGG
Tryptophan metabolism	8/42	0.194274	1	1.41935	2.32558	KEGG
Insulin signaling pathway	22/137	0.213203	1	1.1966	1.84936	KEGG
Endocytosis	37/244	0.235512	1	1.12995	1.6339	KEGG
Endometrial cancer	10/58	0.245545	1	1.28475	1.80415	KEGG
Fatty acid biosynthesis	3/13	0.24895	1	1.71959	2.3911	KEGG
Shigellosis	11/65	0.250353	1	1.26103	1.74638	KEGG
One carbon pool by folate	4/20	0.276706	1	1.49031	1.91476	KEGG
Gap junction	14/88	0.288818	1	1.18548	1.47231	KEGG
Longevity regulating pathway	16/102	0.290222	1	1.16887	1.44602	KEGG
Bladder cancer	7/41	0.308061	1	1.27222	1.49798	KEGG
Sulfur metabolism	2/9	0.345271	1	1.6559	1.76093	KEGG
Apoptosis	21/143	0.363648	1	1.09429	1.10694	KEGG
Protein processing in endoplasmic reticulum	24/165	0.368478	1	1.08386	1.0821	KEGG
Adherens junction	11/72	0.371329	1	1.13843	1.12781	KEGG
Glyoxylate and dicarboxylate metabolism	5/30	0.376268	1	1.24193	1.21393	KEGG
Nitrogen metabolism	3/17	0.404213	1	1.31498	1.19113	KEGG
beta-Alanine metabolism	5/31	0.404437	1	1.20187	1.088	KEGG
Inositol phosphate metabolism	11/74	0.407386	1	1.10767	0.994676	KEGG
Human papillomavirus infection	46/330	0.414459	1	1.0387	0.914871	KEGG
Pancreatic cancer	11/75	0.425465	1	1.0929	0.933959	KEGG
Peroxisome	12/83	0.438305	1	1.07733	0.88863	KEGG
Cysteine and methionine metabolism	7/47	0.446375	1	1.10981	0.895165	KEGG
Thermogenesis	32/231	0.452257	1	1.03225	0.819096	KEGG
Fructose and mannose metabolism	5/33	0.460151	1	1.12902	0.876349	KEGG
Legionellosis	8/55	0.46187	1	1.08386	0.837253	KEGG
Amino sugar and nucleotide sugar metabolism	7/48	0.469275	1	1.08669	0.822151	KEGG
Estrogen signaling pathway	19/137	0.476388	1	1.03343	0.766312	KEGG
Pantothenate and CoA biosynthesis	3/19	0.478965	1	1.17656	0.8661	KEGG
Small cell lung cancer	13/93	0.4828	1	1.04162	0.758457	KEGG
Hippo signaling pathway	22/160	0.486188	1	1.02459	0.738893	KEGG
Colorectal cancer	12/86	0.489735	1	1.03975	0.74227	KEGG
Thyroid hormone signaling pathway	16/116	0.494066	1	1.0278	0.724689	KEGG
Arrhythmogenic right ventricular cardiomyopathy (ARVC)	10/72	0.505465	1	1.03494	0.706114	KEGG
p53 signaling pathway	10/72	0.505465	1	1.03494	0.706114	KEGG
Neomycin, kanamycin and gentamicin biosynthesis	1/5	0.513531	1	1.49031	0.99321	KEGG
Vibrio cholerae infection	7/50	0.514291	1	1.04322	0.693706	KEGG
Arginine biosynthesis	3/21	0.548995	1	1.06451	0.638349	KEGG
Fatty acid degradation	6/44	0.549768	1	1.01612	0.607904	KEGG
TGF-beta signaling pathway	12/90	0.55648	1	0.993542	0.582339	KEGG
Fc gamma R-mediated phagocytosis	12/91	0.572665	1	0.982624	0.547767	KEGG
mTOR signaling pathway	20/152	0.574073	1	0.980469	0.54416	KEGG
Chronic myeloid leukemia	10/76	0.577705	1	0.980469	0.537976	KEGG
Other types of O-glycan biosynthesis	3/22	0.581854	1	1.01612	0.550266	KEGG
Pentose phosphate pathway	4/30	0.586172	1	0.993542	0.530693	KEGG
Regulation of actin cytoskeleton	28/214	0.588151	1	0.974971	0.517486	KEGG
Tight junction	22/170	0.607086	1	0.96432	0.481277	KEGG
RNA polymerase	4/31	0.613095	1	0.961492	0.470395	KEGG
Histidine metabolism	3/23	0.613148	1	0.971943	0.475425	KEGG
Proximal tubule bicarbonate reclamation	3/23	0.613148	1	0.971943	0.475425	KEGG
Influenza A	22/171	0.618545	1	0.958681	0.460537	KEGG
Glucagon signaling pathway	13/103	0.637767	1	0.940489	0.423015	KEGG
Endocrine and other factor-regulated calcium reabsorption	6/48	0.638095	1	0.931446	0.418469	KEGG
Valine, leucine and isoleucine degradation	6/48	0.638095	1	0.931446	0.418469	KEGG
Propanoate metabolism	4/32	0.638903	1	0.931446	0.41729	KEGG
Glutathione metabolism	7/56	0.63923	1	0.931446	0.416814	KEGG
Neurotrophin signaling pathway	15/119	0.643654	1	0.939273	0.413837	KEGG
Porphyrin and chlorophyll metabolism	5/42	0.68135	1	0.887091	0.340359	KEGG
Measles	17/138	0.685461	1	0.917946	0.346675	KEGG
Phenylalanine metabolism	2/17	0.686354	1	0.876655	0.32994	KEGG
Selenocompound metabolism	2/17	0.686354	1	0.876655	0.32994	KEGG
SNARE interactions in vesicular transport	4/34	0.687039	1	0.876655	0.329064	KEGG
Necroptosis	20/162	0.690637	1	0.919946	0.340509	KEGG
Phosphatidylinositol signaling system	12/99	0.691857	1	0.90322	0.332725	KEGG
Fluid shear stress and atherosclerosis	17/139	0.697014	1	0.911342	0.328949	KEGG
Signaling pathways regulating pluripotency of stem cells	17/139	0.697014	1	0.911342	0.328949	KEGG
Drug metabolism	13/108	0.705472	1	0.896948	0.312934	KEGG
Epithelial cell signaling in Helicobacter pylori infection	8/68	0.708552	1	0.876655	0.302035	KEGG
Prion diseases	4/35	0.709336	1	0.851607	0.292464	KEGG
Human T-cell leukemia virus 1 infection	27/219	0.712196	1	0.918686	0.311804	KEGG
Other glycan degradation	2/18	0.716888	1	0.827952	0.275572	KEGG
ErbB signaling pathway	10/85	0.719981	1	0.876655	0.288008	KEGG
Gastric cancer	18/149	0.720087	1	0.900189	0.295606	KEGG
Renal cell carcinoma	8/69	0.724095	1	0.86395	0.278911	KEGG
Tyrosine metabolism	4/36	0.730449	1	0.827952	0.260056	KEGG
Proteasome	5/45	0.739808	1	0.827952	0.249515	KEGG
Butanoate metabolism	3/28	0.745097	1	0.798382	0.234917	KEGG
Primary immunodeficiency	4/37	0.750389	1	0.805575	0.231331	KEGG
Purine metabolism	15/129	0.762304	1	0.866461	0.235167	KEGG
Synthesis and degradation of ketone bodies	1/10	0.763394	1	0.745156	0.201178	KEGG
Bile secretion	8/72	0.76731	1	0.827952	0.219295	KEGG
Hedgehog signaling pathway	5/47	0.774162	1	0.79272	0.202915	KEGG
Hepatitis B	19/163	0.778661	1	0.868587	0.217303	KEGG
Hepatitis C	18/155	0.779281	1	0.865343	0.215803	KEGG
Breast cancer	17/147	0.7801	1	0.861746	0.214	KEGG
Citrate cycle (TCA cycle)	3/30	0.786718	1	0.745156	0.178752	KEGG
Chemical carcinogenesis	9/82	0.788071	1	0.817855	0.194787	KEGG
Taurine and hypotaurine metabolism	1/11	0.795162	1	0.677415	0.15527	KEGG
Dilated cardiomyopathy (DCM)	10/91	0.795319	1	0.818853	0.187528	KEGG
Inflammatory mediator regulation of TRP channels	11/100	0.802301	1	0.819672	0.18055	KEGG
Glycine, serine and threonine metabolism	4/40	0.803396	1	0.745156	0.16312	KEGG
Ovarian steroidogenesis	5/49	0.804927	1	0.760364	0.165002	KEGG
Wnt signaling pathway	18/158	0.805442	1	0.848912	0.183674	KEGG
IL-17 signaling pathway	10/93	0.816818	1	0.801244	0.162122	KEGG
VEGF signaling pathway	6/59	0.821098	1	0.757786	0.149369	KEGG
Viral myocarditis	6/59	0.821098	1	0.757786	0.149369	KEGG
Cellular senescence	18/160	0.821613	1	0.838301	0.164715	KEGG
Cushing syndrome	17/155	0.84607	1	0.817268	0.136609	KEGG
Non-homologous end-joining	1/13	0.846479	1	0.573197	0.095535	KEGG
Vitamin digestion and absorption	2/24	0.851579	1	0.620964	0.0997661	KEGG
Prostate cancer	10/97	0.854629	1	0.768203	0.120675	KEGG
B cell receptor signaling pathway	7/71	0.856468	1	0.734661	0.113827	KEGG
GABAergic synapse	9/89	0.860401	1	0.753529	0.113298	KEGG
FoxO signaling pathway	14/132	0.861467	1	0.790317	0.117851	KEGG
Platelet activation	13/124	0.864994	1	0.781212	0.113301	KEGG
Basal cell carcinoma	6/63	0.86595	1	0.709673	0.102142	KEGG
alpha-Linolenic acid metabolism	2/25	0.867294	1	0.596125	0.0848746	KEGG
Proteoglycans in cancer	22/201	0.874444	1	0.815594	0.109426	KEGG
ECM-receptor interaction	8/82	0.875713	1	0.726982	0.0964827	KEGG
Huntington disease	21/193	0.876136	1	0.810792	0.107214	KEGG
Regulation of lipolysis in adipocytes	5/55	0.877554	1	0.677415	0.0884821	KEGG
Folate biosynthesis	2/26	0.881466	1	0.573197	0.0723194	KEGG
Metabolism of xenobiotics by cytochrome P450	7/74	0.88369	1	0.704878	0.0871578	KEGG
Cortisol synthesis and secretion	6/65	0.884618	1	0.687837	0.0843282	KEGG
Thiamine metabolism	1/15	0.884943	1	0.496771	0.0607216	KEGG
Melanogenesis	10/101	0.885983	1	0.737779	0.0893139	KEGG
Oxytocin signaling pathway	16/153	0.887573	1	0.779249	0.0929368	KEGG
Sphingolipid signaling pathway	12/119	0.889625	1	0.751418	0.0878827	KEGG
GnRH signaling pathway	9/93	0.891909	1	0.721119	0.0824897	KEGG
Non-small cell lung cancer	6/66	0.893096	1	0.677415	0.0765892	KEGG
Ascorbate and aldarate metabolism	2/27	0.894226	1	0.551968	0.0617079	KEGG
Biosynthesis of unsaturated fatty acids	2/27	0.894226	1	0.551968	0.0617079	KEGG
Collecting duct acid secretion	2/27	0.894226	1	0.551968	0.0617079	KEGG
Fatty acid elongation	2/27	0.894226	1	0.551968	0.0617079	KEGG
Pathways in cancer	62/530	0.894771	1	0.871692	0.0969213	KEGG
Hypertrophic cardiomyopathy (HCM)	8/85	0.898681	1	0.701324	0.0749207	KEGG
Rap1 signaling pathway	22/206	0.899726	1	0.795798	0.0840879	KEGG
Axon guidance	19/181	0.901063	1	0.782208	0.0814908	KEGG
Salmonella infection	8/86	0.905496	1	0.693169	0.0688128	KEGG
Focal adhesion	21/199	0.906144	1	0.786346	0.0775	KEGG
Fc epsilon RI signaling pathway	6/68	0.908465	1	0.657491	0.0631183	KEGG
Glycolysis / Gluconeogenesis	6/68	0.908465	1	0.657491	0.0631183	KEGG
Human cytomegalovirus infection	24/225	0.909405	1	0.794834	0.0754809	KEGG
Arginine and proline metabolism	4/49	0.909788	1	0.608291	0.0575098	KEGG
Pyruvate metabolism	3/39	0.910143	1	0.573197	0.0539686	KEGG
Non-alcoholic fatty liver disease (NAFLD)	15/149	0.911922	1	0.750158	0.0691649	KEGG
Lysosome	12/123	0.912931	1	0.726982	0.0662243	KEGG
Parathyroid hormone synthesis, secretion and action	10/106	0.917142	1	0.702978	0.0608025	KEGG
Glycerophospholipid metabolism	9/97	0.91727	1	0.691382	0.0597033	KEGG
N-Glycan biosynthesis	4/50	0.917682	1	0.596125	0.0512098	KEGG
Nicotine addiction	3/40	0.918798	1	0.558867	0.0473299	KEGG
Oxidative phosphorylation	13/133	0.918941	1	0.728348	0.0615697	KEGG
Human immunodeficiency virus 1 infection	22/212	0.92449	1	0.773276	0.0607125	KEGG
Mineral absorption	4/51	0.924951	1	0.584436	0.0455944	KEGG
Insulin resistance	10/108	0.927409	1	0.68996	0.0519958	KEGG
Choline metabolism in cancer	9/99	0.927921	1	0.677415	0.0506765	KEGG
Circadian rhythm	2/31	0.9335	1	0.480746	0.033082	KEGG
Galactose metabolism	2/31	0.9335	1	0.480746	0.033082	KEGG
T cell receptor signaling pathway	9/101	0.937366	1	0.664001	0.0429483	KEGG
Leukocyte transendothelial migration	10/112	0.944699	1	0.665318	0.0378494	KEGG
Central carbon metabolism in cancer	5/65	0.947706	1	0.573197	0.0307872	KEGG
Glioma	6/75	0.948147	1	0.596125	0.0317411	KEGG
NF-kappa B signaling pathway	8/95	0.951085	1	0.6275	0.0314701	KEGG
Acute myeloid leukemia	5/66	0.952182	1	0.564512	0.0276608	KEGG
Parkinson disease	13/142	0.953495	1	0.682186	0.0324863	KEGG
Antigen processing and presentation	6/77	0.956209	1	0.580641	0.0260005	KEGG
Type II diabetes mellitus	3/46	0.956547	1	0.485972	0.0215892	KEGG
Ras signaling pathway	23/232	0.957447	1	0.738733	0.0321235	KEGG
Terpenoid backbone biosynthesis	1/22	0.95808	1	0.338707	0.014505	KEGG
Cardiac muscle contraction	6/78	0.959798	1	0.573197	0.0235197	KEGG
Sphingolipid metabolism	3/47	0.960951	1	0.475632	0.0189452	KEGG
Starch and sucrose metabolism	2/36	0.963364	1	0.413976	0.0154512	KEGG
Adipocytokine signaling pathway	5/69	0.963595	1	0.539968	0.0200242	KEGG
Mannose type O-glycan biosynthesis	1/23	0.963711	1	0.323981	0.0119755	KEGG
Renin-angiotensin system	1/23	0.963711	1	0.323981	0.0119755	KEGG
Epstein-Barr virus infection	19/201	0.966037	1	0.704377	0.0243381	KEGG
Prolactin signaling pathway	5/70	0.966804	1	0.532255	0.0179688	KEGG
RIG-I-like receptor signaling pathway	5/70	0.966804	1	0.532255	0.0179688	KEGG
AGE-RAGE signaling pathway in diabetic complications	8/100	0.966837	1	0.596125	0.0201044	KEGG
HIF-1 signaling pathway	8/100	0.966837	1	0.596125	0.0201044	KEGG
Thyroid cancer	2/37	0.96754	1	0.402787	0.0132913	KEGG
Phospholipase D signaling pathway	13/148	0.968626	1	0.654529	0.0208644	KEGG
Melanoma	5/72	0.972451	1	0.51747	0.0144557	KEGG
Amyotrophic lateral sclerosis (ALS)	3/51	0.974701	1	0.438327	0.0112319	KEGG
Phagosome	13/152	0.976097	1	0.637305	0.0154185	KEGG
Arachidonic acid metabolism	4/63	0.976696	1	0.473115	0.0111559	KEGG
Cytosolic DNA-sensing pathway	4/63	0.976696	1	0.473115	0.0111559	KEGG
Ferroptosis	2/40	0.977494	1	0.372578	0.00848102	KEGG
Chemokine signaling pathway	17/190	0.97774	1	0.666719	0.0150088	KEGG
Fat digestion and absorption	2/41	0.9801	1	0.363491	0.00730655	KEGG
Pancreatic secretion	7/98	0.982932	1	0.532255	0.00916312	KEGG
Kaposi sarcoma-associated herpesvirus infection	16/186	0.984109	1	0.640995	0.0102677	KEGG
Synaptic vesicle cycle	5/78	0.984482	1	0.477664	0.00747031	KEGG
Long-term potentiation	4/67	0.984546	1	0.44487	0.00692847	KEGG
Linoleic acid metabolism	1/29	0.984731	1	0.256951	0.00395353	KEGG
Carbohydrate digestion and absorption	2/44	0.986278	1	0.338707	0.00467988	KEGG
Nicotinate and nicotinamide metabolism	1/30	0.986783	1	0.248385	0.00330477	KEGG
Alcoholism	15/180	0.987354	1	0.620964	0.00790269	KEGG
Renin secretion	4/69	0.987457	1	0.431975	0.00545232	KEGG
Vascular smooth muscle contraction	10/132	0.987578	1	0.564512	0.00705633	KEGG
Systemic lupus erythematosus	10/133	0.988531	1	0.560268	0.00646259	KEGG
Asthma	1/31	0.988559	1	0.240373	0.00276592	KEGG
Toxoplasmosis	8/113	0.988695	1	0.527544	0.00599788	KEGG
PI3K-Akt signaling pathway	34/354	0.988913	1	0.715687	0.0079794	KEGG
C-type lectin receptor signaling pathway	7/104	0.989987	1	0.501548	0.00504737	KEGG
Adrenergic signaling in cardiomyocytes	11/145	0.990282	1	0.565291	0.00552039	KEGG
Steroid hormone biosynthesis	3/60	0.990784	1	0.372578	0.00344969	KEGG
Amoebiasis	6/96	0.992207	1	0.465723	0.00364355	KEGG
Pentose and glucuronate interconversions	1/34	0.992579	1	0.219164	0.00163238	KEGG
Thyroid hormone synthesis	4/74	0.992622	1	0.402787	0.0029829	KEGG
Gastric acid secretion	4/75	0.993374	1	0.397417	0.00264208	KEGG
Cholesterol metabolism	2/50	0.993543	1	0.298063	0.00193081	KEGG
Aldosterone synthesis and secretion	6/98	0.993573	1	0.456218	0.0029418	KEGG
Relaxin signaling pathway	9/130	0.993653	1	0.515878	0.00328456	KEGG
Alzheimer disease	13/171	0.994026	1	0.566493	0.00339426	KEGG
Pertussis	4/76	0.994052	1	0.392188	0.00233967	KEGG
Natural killer cell mediated cytotoxicity	9/131	0.994177	1	0.51194	0.00298963	KEGG
TNF signaling pathway	7/110	0.994226	1	0.47419	0.00274592	KEGG
MAPK signaling pathway	26/295	0.994538	1	0.656748	0.00359711	KEGG
African trypanosomiasis	1/37	0.995187	1	0.201394	0.000971649	KEGG
Aldosterone-regulated sodium reabsorption	1/37	0.995187	1	0.201394	0.000971649	KEGG
Protein digestion and absorption	5/90	0.995347	1	0.413976	0.00193078	KEGG
Salivary secretion	5/90	0.995347	1	0.413976	0.00193078	KEGG
Glycosaminoglycan biosynthesis	2/53	0.99559	1	0.281191	0.00124273	KEGG
Morphine addiction	5/91	0.995804	1	0.409427	0.00172171	KEGG
Amphetamine addiction	3/68	0.996359	1	0.328746	0.00119931	KEGG
NOD-like receptor signaling pathway	13/178	0.99654	1	0.544215	0.00188598	KEGG
Apelin signaling pathway	9/137	0.996557	1	0.489519	0.00168843	KEGG
Tuberculosis	13/179	0.996805	1	0.541175	0.00173199	KEGG
Taste transduction	4/83	0.997239	1	0.359112	0.00099304	KEGG
JAK-STAT signaling pathway	11/162	0.997584	1	0.50597	0.00122371	KEGG
Dopaminergic synapse	8/131	0.997762	1	0.455057	0.00101935	KEGG
Ribosome	10/153	0.997871	1	0.48703	0.00103801	KEGG
Transcriptional misregulation in cancer	13/186	0.998185	1	0.520808	0.000946384	KEGG
Long-term depression	2/60	0.998205	1	0.248385	0.00044615	KEGG
PPAR signaling pathway	3/74	0.998212	1	0.30209	0.000540506	KEGG
Glutamatergic synapse	6/114	0.998702	1	0.392188	0.000509402	KEGG
Retrograde endocannabinoid signaling	9/148	0.99873	1	0.453136	0.000575834	KEGG
Chagas disease (American trypanosomiasis)	5/103	0.998821	1	0.361726	0.000426882	KEGG
cAMP signaling pathway	15/212	0.998851	1	0.527233	0.000606312	KEGG
Ether lipid metabolism	1/47	0.998862	1	0.158544	0.000180462	KEGG
Toll-like receptor signaling pathway	5/104	0.998941	1	0.358248	0.0003795	KEGG
Intestinal immune network for IgA production	1/48	0.999015	1	0.155241	0.00015298	KEGG
Cocaine addiction	1/49	0.999147	1	0.152073	0.000129748	KEGG
Retinol metabolism	2/67	0.999277	1	0.222435	0.000160901	KEGG
Circadian entrainment	4/97	0.999433	1	0.307281	0.000174153	KEGG
Autoimmune thyroid disease	1/53	0.99952	1	0.140596	6.74658e-05	KEGG
Cholinergic synapse	5/112	0.999558	1	0.332659	0.000147179	KEGG
Insulin secretion	3/86	0.999581	1	0.259938	0.000108899	KEGG
MicroRNAs in cancer	22/299	0.999686	1	0.548276	0.000172112	KEGG
Leishmaniasis	2/74	0.99971	1	0.201394	5.83757e-05	KEGG
Th1 and Th2 cell differentiation	3/92	0.999799	1	0.242986	4.89006e-05	KEGG
Th17 cell differentiation	4/107	0.999822	1	0.278563	4.96888e-05	KEGG
Glycerolipid metabolism	1/61	0.999847	1	0.122157	1.86939e-05	KEGG
Calcium signaling pathway	10/188	0.999915	1	0.39636	3.35791e-05	KEGG
Osteoclast differentiation	5/127	0.999916	1	0.293369	2.47787e-05	KEGG
cGMP-PKG signaling pathway	8/166	0.999927	1	0.359112	2.63346e-05	KEGG
Rheumatoid arthritis	2/91	0.999967	1	0.163771	5.4226e-06	KEGG
Serotonergic synapse	3/113	0.999982	1	0.197829	3.48876e-06	KEGG
Hematopoietic cell lineage	2/97	0.999983	1	0.153641	2.57066e-06	KEGG
Complement and coagulation cascades	1/79	0.999986	1	0.0943236	1.35522e-06	KEGG
Cell adhesion molecules (CAMs)	5/145	0.999986	1	0.256951	3.571e-06	KEGG
Olfactory transduction	11/444	0.999994	1	0.184611	1.04877e-06	KEGG
Neuroactive ligand-receptor interaction	17/338	0.999995	1	0.374783	2.00441e-06	KEGG
Cytokine-cytokine receptor interaction	3/294	0.999995	1	0.0760364	3.83731e-07	KEGG
GTPase regulator activity (GO:0030695)	41/276	0.26486	1	1.10694	1.47062	GO Molecular Function
exoribonuclease activity, producing 5'-phosphomonoesters (GO:0016896)	5/26	0.264869	1	1.43299	1.90376	GO Molecular Function
epidermal growth factor receptor binding (GO:0005154)	5/26	0.264869	1	1.43299	1.90376	GO Molecular Function
Ras GTPase binding (GO:0017016)	28/185	0.275472	1	1.1278	1.45404	GO Molecular Function
K63-linked polyubiquitin modification-dependent protein binding (GO:0070530)	4/20	0.276706	1	1.49031	1.91476	GO Molecular Function
ferrous iron binding (GO:0008198)	4/20	0.276706	1	1.49031	1.91476	GO Molecular Function
receptor tyrosine kinase binding (GO:0030971)	7/40	0.285625	1	1.30402	1.63404	GO Molecular Function
peptide transmembrane transporter activity (GO:1904680)	3/14	0.287591	1	1.59676	1.98991	GO Molecular Function
acid-amino acid ligase activity (GO:0016881)	3/14	0.287591	1	1.59676	1.98991	GO Molecular Function
LRR domain binding (GO:0030275)	3/14	0.287591	1	1.59676	1.98991	GO Molecular Function
O-methyltransferase activity (GO:0008171)	3/14	0.287591	1	1.59676	1.98991	GO Molecular Function
RNA polymerase II transcription corepressor activity (GO:0001106)	5/27	0.292209	1	1.37992	1.69769	GO Molecular Function
aryl hydrocarbon receptor binding (GO:0017162)	2/8	0.292716	1	1.86289	2.28866	GO Molecular Function
rRNA methyltransferase activity (GO:0008649)	2/8	0.292716	1	1.86289	2.28866	GO Molecular Function
cyclic nucleotide-dependent protein kinase activity (GO:0004690)	2/8	0.292716	1	1.86289	2.28866	GO Molecular Function
neurotrophin TRK receptor binding (GO:0005167)	2/8	0.292716	1	1.86289	2.28866	GO Molecular Function
m7G(5')pppN diphosphatase activity (GO:0050072)	2/8	0.292716	1	1.86289	2.28866	GO Molecular Function
intronic transcription regulatory region sequence-specific DNA binding (GO:0001161)	2/8	0.292716	1	1.86289	2.28866	GO Molecular Function
mismatch repair complex binding (GO:0032404)	2/8	0.292716	1	1.86289	2.28866	GO Molecular Function
sulfurtransferase activity (GO:0016783)	2/8	0.292716	1	1.86289	2.28866	GO Molecular Function
NADP-retinol dehydrogenase activity (GO:0052650)	2/8	0.292716	1	1.86289	2.28866	GO Molecular Function
protein-arginine omega-N asymmetric methyltransferase activity (GO:0035242)	2/8	0.292716	1	1.86289	2.28866	GO Molecular Function
NAD+ binding (GO:0070403)	2/8	0.292716	1	1.86289	2.28866	GO Molecular Function
3-chloroallyl aldehyde dehydrogenase activity (GO:0004028)	2/8	0.292716	1	1.86289	2.28866	GO Molecular Function
signal recognition particle binding (GO:0005047)	2/8	0.292716	1	1.86289	2.28866	GO Molecular Function
N-methyltransferase activity (GO:0008170)	4/21	0.308635	1	1.41935	1.66858	GO Molecular Function
iron ion binding (GO:0005506)	9/55	0.315065	1	1.21935	1.40832	GO Molecular Function
RNA polymerase II core promoter sequence-specific DNA binding (GO:0000979)	5/28	0.319999	1	1.33064	1.51618	GO Molecular Function
PDZ domain binding (GO:0030165)	10/63	0.335475	1	1.18279	1.29185	GO Molecular Function
phosphatidylinositol-4-phosphate binding (GO:0070273)	4/22	0.340889	1	1.35483	1.45807	GO Molecular Function
double-stranded telomeric DNA binding (GO:0003691)	2/9	0.345271	1	1.6559	1.76093	GO Molecular Function
pre-mRNA 3'-splice site binding (GO:0030628)	2/9	0.345271	1	1.6559	1.76093	GO Molecular Function
RAGE receptor binding (GO:0050786)	2/9	0.345271	1	1.6559	1.76093	GO Molecular Function
macromolecule transmembrane transporter activity (GO:0022884)	2/9	0.345271	1	1.6559	1.76093	GO Molecular Function
histone-arginine N-methyltransferase activity (GO:0008469)	2/9	0.345271	1	1.6559	1.76093	GO Molecular Function
retinoid X receptor binding (GO:0046965)	2/9	0.345271	1	1.6559	1.76093	GO Molecular Function
cAMP-dependent protein kinase inhibitor activity (GO:0004862)	2/9	0.345271	1	1.6559	1.76093	GO Molecular Function
channel activity (GO:0015267)	5/29	0.348072	1	1.28475	1.35586	GO Molecular Function
small GTPase binding (GO:0031267)	10/64	0.354218	1	1.16431	1.20837	GO Molecular Function
RNA polymerase III activity (GO:0001056)	3/16	0.365624	1	1.39717	1.40576	GO Molecular Function
nucleotidyltransferase activity (GO:0016779)	3/16	0.365624	1	1.39717	1.40576	GO Molecular Function
protein transmembrane transporter activity (GO:0008320)	3/16	0.365624	1	1.39717	1.40576	GO Molecular Function
GTPase activity (GO:0003924)	32/223	0.36995	1	1.06928	1.06328	GO Molecular Function
zinc ion binding (GO:0008270)	43/303	0.370677	1	1.05748	1.04947	GO Molecular Function
RNA polymerase II transcription factor binding (GO:0001085)	18/122	0.370916	1	1.09941	1.09037	GO Molecular Function
ATPase activator activity (GO:0001671)	4/23	0.373226	1	1.29592	1.27723	GO Molecular Function
WW domain binding (GO:0050699)	5/30	0.376268	1	1.24193	1.21393	GO Molecular Function
non-membrane spanning protein tyrosine kinase activity (GO:0004715)	7/44	0.376941	1	1.18548	1.15663	GO Molecular Function
exonuclease activity (GO:0004527)	6/37	0.377178	1	1.20836	1.1782	GO Molecular Function
Rab GTPase binding (GO:0017137)	19/131	0.395258	1	1.08076	1.00318	GO Molecular Function
Lys48-specific deubiquitinase activity (GO:1990380)	2/10	0.396463	1	1.49031	1.3788	GO Molecular Function
phosphatidylglycerol binding (GO:1901611)	2/10	0.396463	1	1.49031	1.3788	GO Molecular Function
arginine N-methyltransferase activity (GO:0016273)	2/10	0.396463	1	1.49031	1.3788	GO Molecular Function
protein kinase C activity (GO:0004697)	2/10	0.396463	1	1.49031	1.3788	GO Molecular Function
activin binding (GO:0048185)	2/10	0.396463	1	1.49031	1.3788	GO Molecular Function
vinculin binding (GO:0017166)	2/10	0.396463	1	1.49031	1.3788	GO Molecular Function
phosphotransferase activity, for other substituted phosphate groups (GO:0016780)	2/10	0.396463	1	1.49031	1.3788	GO Molecular Function
death domain binding (GO:0070513)	2/10	0.396463	1	1.49031	1.3788	GO Molecular Function
fatty acid synthase activity (GO:0004312)	2/10	0.396463	1	1.49031	1.3788	GO Molecular Function
inositol trisphosphate phosphatase activity (GO:0046030)	2/10	0.396463	1	1.49031	1.3788	GO Molecular Function
microtubule minus-end binding (GO:0051011)	2/10	0.396463	1	1.49031	1.3788	GO Molecular Function
sodium:phosphate symporter activity (GO:0005436)	2/10	0.396463	1	1.49031	1.3788	GO Molecular Function
phosphatidylinositol kinase activity (GO:0052742)	8/52	0.397535	1	1.14639	1.05752	GO Molecular Function
frizzled binding (GO:0005109)	6/38	0.40251	1	1.17656	1.07071	GO Molecular Function
organic acid transmembrane transporter activity (GO:0005342)	3/17	0.404213	1	1.31498	1.19113	GO Molecular Function
oxidoreductase activity, acting on the CH-CH group of donors, NAD or NADP as acceptor (GO:0016628)	3/17	0.404213	1	1.31498	1.19113	GO Molecular Function
aspartic-type peptidase activity (GO:0070001)	3/17	0.404213	1	1.31498	1.19113	GO Molecular Function
proton-transporting ATPase activity, rotational mechanism (GO:0046961)	3/17	0.404213	1	1.31498	1.19113	GO Molecular Function
phosphatase binding (GO:0019902)	15/103	0.409085	1	1.08518	0.969967	GO Molecular Function
peptidyl-prolyl cis-trans isomerase activity (GO:0003755)	6/39	0.427766	1	1.14639	0.973494	GO Molecular Function
phosphatidylinositol-4,5-bisphosphate binding (GO:0005546)	9/61	0.435137	1	1.09941	0.914814	GO Molecular Function
protein-cysteine S-palmitoyltransferase activity (GO:0019706)	4/25	0.437286	1	1.19225	0.986191	GO Molecular Function
kinase activator activity (GO:0019209)	4/25	0.437286	1	1.19225	0.986191	GO Molecular Function
protein-cysteine S-acyltransferase activity (GO:0019707)	4/25	0.437286	1	1.19225	0.986191	GO Molecular Function
semaphorin receptor binding (GO:0030215)	3/18	0.44208	1	1.24193	1.01374	GO Molecular Function
oxidoreductase activity, acting on the CH-NH group of donors, NAD or NADP as acceptor (GO:0016646)	3/18	0.44208	1	1.24193	1.01374	GO Molecular Function
voltage-gated anion channel activity (GO:0008308)	3/18	0.44208	1	1.24193	1.01374	GO Molecular Function
Ran GTPase binding (GO:0008536)	3/18	0.44208	1	1.24193	1.01374	GO Molecular Function
semaphorin receptor activity (GO:0017154)	2/11	0.445711	1	1.35483	1.09482	GO Molecular Function
4 iron, 4 sulfur cluster binding (GO:0051539)	2/11	0.445711	1	1.35483	1.09482	GO Molecular Function
aryl sulfotransferase activity (GO:0004062)	2/11	0.445711	1	1.35483	1.09482	GO Molecular Function
thioesterase binding (GO:0031996)	2/11	0.445711	1	1.35483	1.09482	GO Molecular Function
caspase binding (GO:0089720)	2/11	0.445711	1	1.35483	1.09482	GO Molecular Function
proton-transporting ATP synthase activity, rotational mechanism (GO:0046933)	2/11	0.445711	1	1.35483	1.09482	GO Molecular Function
dynactin binding (GO:0034452)	2/11	0.445711	1	1.35483	1.09482	GO Molecular Function
mitogen-activated protein kinase kinase kinase binding (GO:0031435)	2/11	0.445711	1	1.35483	1.09482	GO Molecular Function
peptide alpha-N-acetyltransferase activity (GO:0004596)	2/11	0.445711	1	1.35483	1.09482	GO Molecular Function
NADH dehydrogenase activity (GO:0003954)	2/11	0.445711	1	1.35483	1.09482	GO Molecular Function
tumor necrosis factor receptor binding (GO:0005164)	2/11	0.445711	1	1.35483	1.09482	GO Molecular Function
GTPase binding (GO:0051020)	11/77	0.461535	1	1.06451	0.823076	GO Molecular Function
regulatory region DNA binding (GO:0000975)	31/225	0.466766	1	1.02666	0.782241	GO Molecular Function
lipoprotein particle receptor binding (GO:0070325)	4/26	0.468635	1	1.14639	0.868889	GO Molecular Function
transcription cofactor binding (GO:0001221)	4/26	0.468635	1	1.14639	0.868889	GO Molecular Function
actin monomer binding (GO:0003785)	4/26	0.468635	1	1.14639	0.868889	GO Molecular Function
ATPase activity, coupled to transmembrane movement of ions, rotational mechanism (GO:0044769)	4/26	0.468635	1	1.14639	0.868889	GO Molecular Function
RNA polymerase II core promoter proximal region sequence-specific DNA binding (GO:0000978)	36/263	0.476456	1	1.01999	0.756198	GO Molecular Function
protein kinase C binding (GO:0005080)	6/41	0.477671	1	1.09047	0.805679	GO Molecular Function
neuropilin binding (GO:0038191)	3/19	0.478965	1	1.17656	0.8661	GO Molecular Function
RNA polymerase binding (GO:0070063)	3/19	0.478965	1	1.17656	0.8661	GO Molecular Function
syntaxin binding (GO:0019905)	11/78	0.479454	1	1.05086	0.772496	GO Molecular Function
protein kinase activator activity (GO:0030295)	8/56	0.483055	1	1.06451	0.774563	GO Molecular Function
inorganic anion transmembrane transporter activity (GO:0015103)	7/49	0.491934	1	1.06451	0.755174	GO Molecular Function
protein tyrosine kinase binding (GO:1990782)	7/49	0.491934	1	1.06451	0.755174	GO Molecular Function
protein-arginine N-methyltransferase activity (GO:0016274)	2/12	0.492616	1	1.24193	0.879317	GO Molecular Function
transcriptional repressor activity, RNA polymerase II activating transcription factor binding (GO:0098811)	2/12	0.492616	1	1.24193	0.879317	GO Molecular Function
phosphatidylinositol-3,5-bisphosphate 3-phosphatase activity (GO:0052629)	2/12	0.492616	1	1.24193	0.879317	GO Molecular Function
sulfate transmembrane transporter activity (GO:0015116)	2/12	0.492616	1	1.24193	0.879317	GO Molecular Function
carboxy-lyase activity (GO:0016831)	4/27	0.499317	1	1.10394	0.766698	GO Molecular Function
pyrophosphatase activity (GO:0016462)	6/42	0.502146	1	1.06451	0.733303	GO Molecular Function
protein phosphatase 2A binding (GO:0051721)	3/20	0.514658	1	1.11773	0.742458	GO Molecular Function
glutamate receptor binding (GO:0035254)	3/20	0.514658	1	1.11773	0.742458	GO Molecular Function
low-density lipoprotein particle receptor binding (GO:0050750)	3/20	0.514658	1	1.11773	0.742458	GO Molecular Function
phosphatidylinositol bisphosphate binding (GO:1902936)	12/88	0.523459	1	1.01612	0.657732	GO Molecular Function
heme binding (GO:0020037)	10/73	0.5239	1	1.02076	0.659876	GO Molecular Function
Hsp70 protein binding (GO:0030544)	4/28	0.529204	1	1.06451	0.677435	GO Molecular Function
cysteine-type peptidase activity (GO:0008234)	9/66	0.533879	1	1.01612	0.637704	GO Molecular Function
phosphate ion transmembrane transporter activity (GO:0015114)	2/13	0.536918	1	1.14639	0.712953	GO Molecular Function
water transmembrane transporter activity (GO:0005372)	2/13	0.536918	1	1.14639	0.712953	GO Molecular Function
ionotropic glutamate receptor binding (GO:0035255)	2/13	0.536918	1	1.14639	0.712953	GO Molecular Function
phosphatidylinositol phosphate 5-phosphatase activity (GO:0034595)	2/13	0.536918	1	1.14639	0.712953	GO Molecular Function
GTPase inhibitor activity (GO:0005095)	2/13	0.536918	1	1.14639	0.712953	GO Molecular Function
oxidoreductase activity, acting on NAD(P)H, heme protein as acceptor (GO:0016653)	2/13	0.536918	1	1.14639	0.712953	GO Molecular Function
guanylate kinase activity (GO:0004385)	2/13	0.536918	1	1.14639	0.712953	GO Molecular Function
ubiquitin protein ligase activity involved in ERAD pathway (GO:1904264)	2/13	0.536918	1	1.14639	0.712953	GO Molecular Function
RNA stem-loop binding (GO:0035613)	2/13	0.536918	1	1.14639	0.712953	GO Molecular Function
water channel activity (GO:0015250)	2/13	0.536918	1	1.14639	0.712953	GO Molecular Function
hydrogen-exporting ATPase activity (GO:0036442)	3/21	0.548995	1	1.06451	0.638349	GO Molecular Function
phosphatidylinositol-3,5-bisphosphate binding (GO:0080025)	3/21	0.548995	1	1.06451	0.638349	GO Molecular Function
phosphatidylinositol phosphate binding (GO:1901981)	11/82	0.549591	1	0.9996	0.598341	GO Molecular Function
anion:cation symporter activity (GO:0015296)	6/44	0.549768	1	1.01612	0.607904	GO Molecular Function
Rac GTPase binding (GO:0048365)	6/44	0.549768	1	1.01612	0.607904	GO Molecular Function
1-phosphatidylinositol-3-kinase activity (GO:0016303)	6/44	0.549768	1	1.01612	0.607904	GO Molecular Function
SH3/SH2 adaptor activity (GO:0005070)	7/52	0.557871	1	1.0031	0.585435	GO Molecular Function
palmitoyltransferase activity (GO:0016409)	4/29	0.558185	1	1.0278	0.599276	GO Molecular Function
sterol transporter activity (GO:0015248)	4/29	0.558185	1	1.0278	0.599276	GO Molecular Function
transcription factor activity, RNA polymerase II core promoter proximal region sequence-specific binding (GO:0000982)	37/281	0.576572	1	0.981167	0.540284	GO Molecular Function
phosphatidylinositol monophosphate phosphatase activity (GO:0052744)	2/14	0.578473	1	1.06451	0.582674	GO Molecular Function
transcription coactivator binding (GO:0001223)	2/14	0.578473	1	1.06451	0.582674	GO Molecular Function
transaminase activity (GO:0008483)	2/14	0.578473	1	1.06451	0.582674	GO Molecular Function
nucleoside kinase activity (GO:0019206)	2/14	0.578473	1	1.06451	0.582674	GO Molecular Function
phosphatidylinositol-3-phosphatase activity (GO:0004438)	2/14	0.578473	1	1.06451	0.582674	GO Molecular Function
histone methyltransferase activity (H3-K36 specific) (GO:0046975)	1/6	0.578832	1	1.24193	0.679016	GO Molecular Function
leukotriene receptor activity (GO:0004974)	1/6	0.578832	1	1.24193	0.679016	GO Molecular Function
apolipoprotein receptor binding (GO:0034190)	1/6	0.578832	1	1.24193	0.679016	GO Molecular Function
cysteinyl leukotriene receptor activity (GO:0001631)	1/6	0.578832	1	1.24193	0.679016	GO Molecular Function
cation:amino acid symporter activity (GO:0005416)	1/6	0.578832	1	1.24193	0.679016	GO Molecular Function
phosphatidic acid transporter activity (GO:1990050)	1/6	0.578832	1	1.24193	0.679016	GO Molecular Function
proteasome-activating ATPase activity (GO:0036402)	1/6	0.578832	1	1.24193	0.679016	GO Molecular Function
5'-3' DNA helicase activity (GO:0043139)	1/6	0.578832	1	1.24193	0.679016	GO Molecular Function
NADPH-hemoprotein reductase activity (GO:0003958)	1/6	0.578832	1	1.24193	0.679016	GO Molecular Function
acyl-CoA oxidase activity (GO:0003997)	1/6	0.578832	1	1.24193	0.679016	GO Molecular Function
1-phosphatidylinositol-3-kinase regulator activity (GO:0046935)	1/6	0.578832	1	1.24193	0.679016	GO Molecular Function
RNA polymerase I core binding (GO:0001042)	1/6	0.578832	1	1.24193	0.679016	GO Molecular Function
phosphatidylethanolamine binding (GO:0008429)	1/6	0.578832	1	1.24193	0.679016	GO Molecular Function
coreceptor activity involved in Wnt signaling pathway, planar cell polarity pathway (GO:1904929)	1/6	0.578832	1	1.24193	0.679016	GO Molecular Function
phosphatidylcholine-sterol O-acyltransferase activator activity (GO:0060228)	1/6	0.578832	1	1.24193	0.679016	GO Molecular Function
NAD(P)H oxidase activity (GO:0016174)	1/6	0.578832	1	1.24193	0.679016	GO Molecular Function
sphingolipid transporter activity (GO:0046624)	1/6	0.578832	1	1.24193	0.679016	GO Molecular Function
uridylyltransferase activity (GO:0070569)	1/6	0.578832	1	1.24193	0.679016	GO Molecular Function
retinol binding (GO:0019841)	1/6	0.578832	1	1.24193	0.679016	GO Molecular Function
rRNA (guanine) methyltransferase activity (GO:0016435)	1/6	0.578832	1	1.24193	0.679016	GO Molecular Function
RNA polymerase II intronic transcription regulatory region sequence-specific DNA binding (GO:0001162)	1/6	0.578832	1	1.24193	0.679016	GO Molecular Function
DNA insertion or deletion binding (GO:0032135)	1/6	0.578832	1	1.24193	0.679016	GO Molecular Function
phosphatidylinositol phosphate phosphatase activity (GO:0052866)	1/6	0.578832	1	1.24193	0.679016	GO Molecular Function
azole transmembrane transporter activity (GO:1901474)	1/6	0.578832	1	1.24193	0.679016	GO Molecular Function
inositol trisphosphate kinase activity (GO:0051766)	1/6	0.578832	1	1.24193	0.679016	GO Molecular Function
acetyl-CoA C-acyltransferase activity (GO:0003988)	1/6	0.578832	1	1.24193	0.679016	GO Molecular Function
aldehyde dehydrogenase [NAD(P)+] activity (GO:0004030)	1/6	0.578832	1	1.24193	0.679016	GO Molecular Function
LBD domain binding (GO:0050693)	1/6	0.578832	1	1.24193	0.679016	GO Molecular Function
MHC class II protein binding (GO:0042289)	1/6	0.578832	1	1.24193	0.679016	GO Molecular Function
primary amine oxidase activity (GO:0008131)	1/6	0.578832	1	1.24193	0.679016	GO Molecular Function
mRNA 5'-UTR binding (GO:0048027)	3/22	0.581854	1	1.01612	0.550266	GO Molecular Function
excitatory extracellular ligand-gated ion channel activity (GO:0005231)	4/30	0.586172	1	0.993542	0.530693	GO Molecular Function
nucleotide kinase activity (GO:0019201)	3/23	0.613148	1	0.971943	0.475425	GO Molecular Function
myosin binding (GO:0017022)	6/47	0.616992	1	0.951264	0.459364	GO Molecular Function
phosphatidylinositol phosphate kinase activity (GO:0016307)	2/15	0.617219	1	0.993542	0.479416	GO Molecular Function
MHC class I protein binding (GO:0042288)	2/15	0.617219	1	0.993542	0.479416	GO Molecular Function
oxidoreductase activity, acting on the CH-NH2 group of donors, oxygen as acceptor (GO:0016641)	2/15	0.617219	1	0.993542	0.479416	GO Molecular Function
protein disulfide oxidoreductase activity (GO:0015035)	2/15	0.617219	1	0.993542	0.479416	GO Molecular Function
adrenergic receptor binding (GO:0031690)	2/15	0.617219	1	0.993542	0.479416	GO Molecular Function
FK506 binding (GO:0005528)	2/15	0.617219	1	0.993542	0.479416	GO Molecular Function
myosin V binding (GO:0031489)	2/15	0.617219	1	0.993542	0.479416	GO Molecular Function
acetylcholine-gated cation-selective channel activity (GO:0022848)	2/15	0.617219	1	0.993542	0.479416	GO Molecular Function
phosphatidylinositol-3,5-bisphosphate phosphatase activity (GO:0106018)	2/15	0.617219	1	0.993542	0.479416	GO Molecular Function
transition metal ion binding (GO:0046914)	52/400	0.62069	1	0.968703	0.461998	GO Molecular Function
omega peptidase activity (GO:0008242)	1/7	0.635369	1	1.06451	0.482807	GO Molecular Function
extracellular ATP-gated cation channel activity (GO:0004931)	1/7	0.635369	1	1.06451	0.482807	GO Molecular Function
insulin-like growth factor II binding (GO:0031995)	1/7	0.635369	1	1.06451	0.482807	GO Molecular Function
aldehyde-lyase activity (GO:0016832)	1/7	0.635369	1	1.06451	0.482807	GO Molecular Function
ATP-gated ion channel activity (GO:0035381)	1/7	0.635369	1	1.06451	0.482807	GO Molecular Function
ribosomal protein S6 kinase activity (GO:0004711)	1/7	0.635369	1	1.06451	0.482807	GO Molecular Function
protein-glutamic acid ligase activity (GO:0070739)	1/7	0.635369	1	1.06451	0.482807	GO Molecular Function
N-acetylglucosamine 6-O-sulfotransferase activity (GO:0001517)	1/7	0.635369	1	1.06451	0.482807	GO Molecular Function
cAMP response element binding (GO:0035497)	1/7	0.635369	1	1.06451	0.482807	GO Molecular Function
activin-activated receptor activity (GO:0017002)	1/7	0.635369	1	1.06451	0.482807	GO Molecular Function
queuine tRNA-ribosyltransferase activity (GO:0008479)	1/7	0.635369	1	1.06451	0.482807	GO Molecular Function
chloride ion binding (GO:0031404)	1/7	0.635369	1	1.06451	0.482807	GO Molecular Function
xylosyltransferase activity (GO:0042285)	1/7	0.635369	1	1.06451	0.482807	GO Molecular Function
nucleotide receptor activity (GO:0016502)	1/7	0.635369	1	1.06451	0.482807	GO Molecular Function
trace-amine receptor activity (GO:0001594)	1/7	0.635369	1	1.06451	0.482807	GO Molecular Function
AP-2 adaptor complex binding (GO:0035612)	1/7	0.635369	1	1.06451	0.482807	GO Molecular Function
endodeoxyribonuclease activity, producing 5'-phosphomonoesters (GO:0016888)	1/7	0.635369	1	1.06451	0.482807	GO Molecular Function
fatty acid transporter activity (GO:0015245)	1/7	0.635369	1	1.06451	0.482807	GO Molecular Function
C4-dicarboxylate transmembrane transporter activity (GO:0015556)	1/7	0.635369	1	1.06451	0.482807	GO Molecular Function
protein binding involved in heterotypic cell-cell adhesion (GO:0086080)	1/7	0.635369	1	1.06451	0.482807	GO Molecular Function
glycine transmembrane transporter activity (GO:0015187)	1/7	0.635369	1	1.06451	0.482807	GO Molecular Function
cation:sugar symporter activity (GO:0005402)	1/7	0.635369	1	1.06451	0.482807	GO Molecular Function
tubulin-glutamic acid ligase activity (GO:0070740)	1/7	0.635369	1	1.06451	0.482807	GO Molecular Function
transcriptional repressor activity, RNA polymerase II transcription factor binding (GO:0001191)	6/48	0.638095	1	0.931446	0.418469	GO Molecular Function
RNA polymerase II activating transcription factor binding (GO:0001102)	6/48	0.638095	1	0.931446	0.418469	GO Molecular Function
protease binding (GO:0002020)	15/119	0.643654	1	0.939273	0.413837	GO Molecular Function
MHC class II protein complex binding (GO:0023026)	2/16	0.653161	1	0.931446	0.396733	GO Molecular Function
cysteine-type endopeptidase activator activity involved in apoptotic process (GO:0008656)	2/16	0.653161	1	0.931446	0.396733	GO Molecular Function
bile acid transmembrane transporter activity (GO:0015125)	2/16	0.653161	1	0.931446	0.396733	GO Molecular Function
flavin adenine dinucleotide binding (GO:0050660)	6/49	0.658489	1	0.912437	0.381222	GO Molecular Function
phosphatidylinositol-3,4-bisphosphate binding (GO:0043325)	3/25	0.670851	1	0.894188	0.356967	GO Molecular Function
disulfide oxidoreductase activity (GO:0015036)	3/25	0.670851	1	0.894188	0.356967	GO Molecular Function
mannosyltransferase activity (GO:0000030)	3/25	0.670851	1	0.894188	0.356967	GO Molecular Function
growth hormone receptor binding (GO:0005131)	1/8	0.68432	1	0.931446	0.353325	GO Molecular Function
tau protein binding (GO:0048156)	1/8	0.68432	1	0.931446	0.353325	GO Molecular Function
calcium-dependent protein kinase activity (GO:0010857)	1/8	0.68432	1	0.931446	0.353325	GO Molecular Function
purinergic receptor activity (GO:0035586)	1/8	0.68432	1	0.931446	0.353325	GO Molecular Function
phosphatidylinositol transporter activity (GO:0008526)	1/8	0.68432	1	0.931446	0.353325	GO Molecular Function
phosphofructokinase activity (GO:0008443)	1/8	0.68432	1	0.931446	0.353325	GO Molecular Function
sodium:bicarbonate symporter activity (GO:0008510)	1/8	0.68432	1	0.931446	0.353325	GO Molecular Function
type I transforming growth factor beta receptor binding (GO:0034713)	1/8	0.68432	1	0.931446	0.353325	GO Molecular Function
phosphatidylinositol-4,5-bisphosphate 5-phosphatase activity (GO:0004439)	1/8	0.68432	1	0.931446	0.353325	GO Molecular Function
pyrimidine nucleotide-sugar transmembrane transporter activity (GO:0015165)	1/8	0.68432	1	0.931446	0.353325	GO Molecular Function
transcription factor activity, RNA polymerase II transcription factor recruiting (GO:0001135)	1/8	0.68432	1	0.931446	0.353325	GO Molecular Function
oxidoreductase activity, acting on diphenols and related substances as donors, cytochrome as acceptor (GO:0016681)	1/8	0.68432	1	0.931446	0.353325	GO Molecular Function
bioactive lipid receptor activity (GO:0045125)	1/8	0.68432	1	0.931446	0.353325	GO Molecular Function
GDP-dissociation inhibitor activity (GO:0005092)	1/8	0.68432	1	0.931446	0.353325	GO Molecular Function
ubiquinol-cytochrome-c reductase activity (GO:0008121)	1/8	0.68432	1	0.931446	0.353325	GO Molecular Function
phosphatidylinositol 3-kinase regulator activity (GO:0035014)	1/8	0.68432	1	0.931446	0.353325	GO Molecular Function
CDP-alcohol phosphatidyltransferase activity (GO:0017169)	1/8	0.68432	1	0.931446	0.353325	GO Molecular Function
phosphatidylinositol-4,5-bisphosphate phosphatase activity (GO:0106019)	1/8	0.68432	1	0.931446	0.353325	GO Molecular Function
histone demethylase activity (H3-K4 specific) (GO:0032453)	1/8	0.68432	1	0.931446	0.353325	GO Molecular Function
coreceptor activity involved in Wnt signaling pathway (GO:0071936)	1/8	0.68432	1	0.931446	0.353325	GO Molecular Function
type II transforming growth factor beta receptor binding (GO:0005114)	1/8	0.68432	1	0.931446	0.353325	GO Molecular Function
phosphatidylinositol 3-kinase regulatory subunit binding (GO:0036312)	1/8	0.68432	1	0.931446	0.353325	GO Molecular Function
transferrin receptor binding (GO:1990459)	1/8	0.68432	1	0.931446	0.353325	GO Molecular Function
NEDD8-specific protease activity (GO:0019784)	1/8	0.68432	1	0.931446	0.353325	GO Molecular Function
CTD phosphatase activity (GO:0008420)	1/8	0.68432	1	0.931446	0.353325	GO Molecular Function
CoA hydrolase activity (GO:0016289)	2/17	0.686354	1	0.876655	0.32994	GO Molecular Function
Notch binding (GO:0005112)	2/17	0.686354	1	0.876655	0.32994	GO Molecular Function
acyl-CoA hydrolase activity (GO:0047617)	2/17	0.686354	1	0.876655	0.32994	GO Molecular Function
ATP-dependent microtubule motor activity, minus-end-directed (GO:0008569)	2/17	0.686354	1	0.876655	0.32994	GO Molecular Function
RNA cap binding (GO:0000339)	2/17	0.686354	1	0.876655	0.32994	GO Molecular Function
phosphatidic acid binding (GO:0070300)	2/17	0.686354	1	0.876655	0.32994	GO Molecular Function
phosphoric diester hydrolase activity (GO:0008081)	4/34	0.687039	1	0.876655	0.329064	GO Molecular Function
ion channel inhibitor activity (GO:0008200)	4/34	0.687039	1	0.876655	0.329064	GO Molecular Function
oxidoreductase activity, acting on the aldehyde or oxo group of donors, NAD or NADP as acceptor (GO:0016620)	3/26	0.697227	1	0.859796	0.310081	GO Molecular Function
N-acyltransferase activity (GO:0016410)	3/26	0.697227	1	0.859796	0.310081	GO Molecular Function
protein kinase regulator activity (GO:0019887)	13/108	0.705472	1	0.896948	0.312934	GO Molecular Function
GDP binding (GO:0019003)	6/52	0.715225	1	0.859796	0.288168	GO Molecular Function
hyaluronic acid binding (GO:0005540)	2/18	0.716888	1	0.827952	0.275572	GO Molecular Function
peptidase activator activity involved in apoptotic process (GO:0016505)	2/18	0.716888	1	0.827952	0.275572	GO Molecular Function
microfilament motor activity (GO:0000146)	2/18	0.716888	1	0.827952	0.275572	GO Molecular Function
protein phosphatase binding (GO:0019903)	11/93	0.718908	1	0.881368	0.29087	GO Molecular Function
cholesterol binding (GO:0015485)	5/44	0.721251	1	0.846769	0.276697	GO Molecular Function
tumor necrosis factor receptor superfamily binding (GO:0032813)	3/27	0.721966	1	0.827952	0.269728	GO Molecular Function
SH2 domain binding (GO:0042169)	3/27	0.721966	1	0.827952	0.269728	GO Molecular Function
enhancer binding (GO:0035326)	3/27	0.721966	1	0.827952	0.269728	GO Molecular Function
RNA 7-methylguanosine cap binding (GO:0000340)	1/9	0.726701	1	0.827952	0.264316	GO Molecular Function
ATP transmembrane transporter activity (GO:0005347)	1/9	0.726701	1	0.827952	0.264316	GO Molecular Function
GABA receptor binding (GO:0050811)	1/9	0.726701	1	0.827952	0.264316	GO Molecular Function
armadillo repeat domain binding (GO:0070016)	1/9	0.726701	1	0.827952	0.264316	GO Molecular Function
UDP-glucosyltransferase activity (GO:0035251)	1/9	0.726701	1	0.827952	0.264316	GO Molecular Function
transcription factor activity, RNA polymerase II core promoter sequence-specific binding involved in preinitiation complex assembly (GO:0001075)	1/9	0.726701	1	0.827952	0.264316	GO Molecular Function
dipeptidyl-peptidase activity (GO:0008239)	1/9	0.726701	1	0.827952	0.264316	GO Molecular Function
dolichyl-diphosphooligosaccharide-protein glycotransferase activity (GO:0004579)	1/9	0.726701	1	0.827952	0.264316	GO Molecular Function
2-acylglycerol-3-phosphate O-acyltransferase activity (GO:0047144)	1/9	0.726701	1	0.827952	0.264316	GO Molecular Function
D-glucose transmembrane transporter activity (GO:0055056)	1/9	0.726701	1	0.827952	0.264316	GO Molecular Function
cytidylyltransferase activity (GO:0070567)	1/9	0.726701	1	0.827952	0.264316	GO Molecular Function
5S rRNA binding (GO:0008097)	1/9	0.726701	1	0.827952	0.264316	GO Molecular Function
complement component C1q binding (GO:0001849)	1/9	0.726701	1	0.827952	0.264316	GO Molecular Function
ubiquitin-like protein conjugating enzyme binding (GO:0044390)	4/36	0.730449	1	0.827952	0.260056	GO Molecular Function
MHC protein complex binding (GO:0023023)	2/19	0.744879	1	0.784375	0.231025	GO Molecular Function
intracellular calcium activated chloride channel activity (GO:0005229)	2/19	0.744879	1	0.784375	0.231025	GO Molecular Function
cadherin binding involved in cell-cell adhesion (GO:0098641)	2/19	0.744879	1	0.784375	0.231025	GO Molecular Function
dynein complex binding (GO:0070840)	2/19	0.744879	1	0.784375	0.231025	GO Molecular Function
R-SMAD binding (GO:0070412)	2/19	0.744879	1	0.784375	0.231025	GO Molecular Function
insulin receptor binding (GO:0005158)	2/19	0.744879	1	0.784375	0.231025	GO Molecular Function
spectrin binding (GO:0030507)	2/19	0.744879	1	0.784375	0.231025	GO Molecular Function
intracellular chloride channel activity (GO:0061778)	2/19	0.744879	1	0.784375	0.231025	GO Molecular Function
substrate-specific channel activity (GO:0022838)	3/28	0.745097	1	0.798382	0.234917	GO Molecular Function
protein tyrosine phosphatase activity (GO:0004725)	7/63	0.758445	1	0.827952	0.228916	GO Molecular Function
oligosaccharyl transferase activity (GO:0004576)	1/10	0.763394	1	0.745156	0.201178	GO Molecular Function
calcium channel inhibitor activity (GO:0019855)	1/10	0.763394	1	0.745156	0.201178	GO Molecular Function
eukaryotic initiation factor 4E binding (GO:0008190)	1/10	0.763394	1	0.745156	0.201178	GO Molecular Function
hydrolase activity, acting on acid anhydrides, in phosphorus-containing anhydrides (GO:0016818)	1/10	0.763394	1	0.745156	0.201178	GO Molecular Function
clathrin adaptor activity (GO:0035615)	1/10	0.763394	1	0.745156	0.201178	GO Molecular Function
protein-hormone receptor activity (GO:0016500)	1/10	0.763394	1	0.745156	0.201178	GO Molecular Function
long-chain fatty acid-CoA ligase activity (GO:0004467)	1/10	0.763394	1	0.745156	0.201178	GO Molecular Function
adenine nucleotide transmembrane transporter activity (GO:0000295)	1/10	0.763394	1	0.745156	0.201178	GO Molecular Function
ADP transmembrane transporter activity (GO:0015217)	1/10	0.763394	1	0.745156	0.201178	GO Molecular Function
sugar:proton symporter activity (GO:0005351)	1/10	0.763394	1	0.745156	0.201178	GO Molecular Function
hydrolase activity, acting on carbon-nitrogen (but not peptide) bonds, in linear amidines (GO:0016813)	1/10	0.763394	1	0.745156	0.201178	GO Molecular Function
co-SMAD binding (GO:0070410)	1/10	0.763394	1	0.745156	0.201178	GO Molecular Function
store-operated calcium channel activity (GO:0015279)	1/10	0.763394	1	0.745156	0.201178	GO Molecular Function
endocytic adaptor activity (GO:0098748)	1/10	0.763394	1	0.745156	0.201178	GO Molecular Function
neurexin family protein binding (GO:0042043)	1/10	0.763394	1	0.745156	0.201178	GO Molecular Function
dicarboxylic acid transmembrane transporter activity (GO:0005310)	3/29	0.766664	1	0.770852	0.204821	GO Molecular Function
lysophosphatidic acid acyltransferase activity (GO:0042171)	2/20	0.770459	1	0.745156	0.194314	GO Molecular Function
alcohol dehydrogenase (NADP+) activity (GO:0008106)	2/20	0.770459	1	0.745156	0.194314	GO Molecular Function
cation-transporting ATPase activity (GO:0019829)	3/30	0.786718	1	0.745156	0.178752	GO Molecular Function
ubiquitin conjugating enzyme binding (GO:0031624)	3/30	0.786718	1	0.745156	0.178752	GO Molecular Function
anion:anion antiporter activity (GO:0015301)	2/21	0.793771	1	0.709673	0.163907	GO Molecular Function
TBP-class protein binding (GO:0017025)	2/21	0.793771	1	0.709673	0.163907	GO Molecular Function
transcription factor activity, RNA polymerase II core promoter sequence-specific (GO:0000983)	2/21	0.793771	1	0.709673	0.163907	GO Molecular Function
solute:proton symporter activity (GO:0015295)	2/21	0.793771	1	0.709673	0.163907	GO Molecular Function
GABA receptor activity (GO:0016917)	2/21	0.793771	1	0.709673	0.163907	GO Molecular Function
scavenger receptor activity (GO:0005044)	2/21	0.793771	1	0.709673	0.163907	GO Molecular Function
protein phosphatase 1 binding (GO:0008157)	1/11	0.795162	1	0.677415	0.15527	GO Molecular Function
gap junction channel activity (GO:0005243)	1/11	0.795162	1	0.677415	0.15527	GO Molecular Function
platelet-derived growth factor binding (GO:0048407)	1/11	0.795162	1	0.677415	0.15527	GO Molecular Function
prenyltransferase activity (GO:0004659)	1/11	0.795162	1	0.677415	0.15527	GO Molecular Function
microtubule-severing ATPase activity (GO:0008568)	1/11	0.795162	1	0.677415	0.15527	GO Molecular Function
nucleotide diphosphatase activity (GO:0004551)	1/11	0.795162	1	0.677415	0.15527	GO Molecular Function
Lys63-specific deubiquitinase activity (GO:0061578)	1/11	0.795162	1	0.677415	0.15527	GO Molecular Function
immunoglobulin binding (GO:0019865)	1/11	0.795162	1	0.677415	0.15527	GO Molecular Function
RNA polymerase II activity (GO:0001055)	1/11	0.795162	1	0.677415	0.15527	GO Molecular Function
intramolecular transferase activity, phosphotransferases (GO:0016868)	1/11	0.795162	1	0.677415	0.15527	GO Molecular Function
MAP kinase kinase kinase kinase activity (GO:0008349)	1/11	0.795162	1	0.677415	0.15527	GO Molecular Function
calcium-dependent protein serine/threonine kinase activity (GO:0009931)	1/11	0.795162	1	0.677415	0.15527	GO Molecular Function
2 iron, 2 sulfur cluster binding (GO:0051537)	1/11	0.795162	1	0.677415	0.15527	GO Molecular Function
nitric-oxide synthase binding (GO:0050998)	1/11	0.795162	1	0.677415	0.15527	GO Molecular Function
sulfotransferase activity (GO:0008146)	4/40	0.803396	1	0.745156	0.16312	GO Molecular Function
sterol binding (GO:0032934)	5/49	0.804927	1	0.760364	0.165002	GO Molecular Function
MHC protein binding (GO:0042287)	3/31	0.805321	1	0.721119	0.156133	GO Molecular Function
G-protein coupled receptor binding (GO:0001664)	15/134	0.810441	1	0.83413	0.175315	GO Molecular Function
secondary active transmembrane transporter activity (GO:0015291)	7/67	0.812366	1	0.778522	0.16178	GO Molecular Function
protein homodimerization activity (GO:0042803)	82/665	0.814177	1	0.91884	0.188892	GO Molecular Function
solute:sodium symporter activity (GO:0015370)	2/22	0.814962	1	0.677415	0.138608	GO Molecular Function
bicarbonate transmembrane transporter activity (GO:0015106)	2/22	0.814962	1	0.677415	0.138608	GO Molecular Function
actinin binding (GO:0042805)	2/22	0.814962	1	0.677415	0.138608	GO Molecular Function
Wnt-activated receptor activity (GO:0042813)	2/22	0.814962	1	0.677415	0.138608	GO Molecular Function
oxidoreductase activity, acting on single donors with incorporation of molecular oxygen, incorporation of two atoms of oxygen (GO:0016702)	2/22	0.814962	1	0.677415	0.138608	GO Molecular Function
protein binding involved in cell-cell adhesion (GO:0098632)	2/22	0.814962	1	0.677415	0.138608	GO Molecular Function
NAD binding (GO:0051287)	2/22	0.814962	1	0.677415	0.138608	GO Molecular Function
ribonuclease activity (GO:0004540)	5/50	0.819013	1	0.745156	0.148775	GO Molecular Function
O-acyltransferase activity (GO:0008374)	3/32	0.822536	1	0.698584	0.136477	GO Molecular Function
oxalate transmembrane transporter activity (GO:0019531)	1/12	0.822666	1	0.620964	0.121215	GO Molecular Function
racemase and epimerase activity, acting on carbohydrates and derivatives (GO:0016857)	1/12	0.822666	1	0.620964	0.121215	GO Molecular Function
transcription corepressor binding (GO:0001222)	1/12	0.822666	1	0.620964	0.121215	GO Molecular Function
wide pore channel activity (GO:0022829)	1/12	0.822666	1	0.620964	0.121215	GO Molecular Function
sodium:amino acid symporter activity (GO:0005283)	1/12	0.822666	1	0.620964	0.121215	GO Molecular Function
RNA polymerase I activity (GO:0001054)	1/12	0.822666	1	0.620964	0.121215	GO Molecular Function
protein tyrosine kinase activator activity (GO:0030296)	1/12	0.822666	1	0.620964	0.121215	GO Molecular Function
sodium ion binding (GO:0031402)	1/12	0.822666	1	0.620964	0.121215	GO Molecular Function
symporter activity (GO:0015293)	1/12	0.822666	1	0.620964	0.121215	GO Molecular Function
C-acyltransferase activity (GO:0016408)	1/12	0.822666	1	0.620964	0.121215	GO Molecular Function
basic amino acid transmembrane transporter activity (GO:0015174)	1/12	0.822666	1	0.620964	0.121215	GO Molecular Function
oxidoreductase activity, acting on NAD(P)H, oxygen as acceptor (GO:0050664)	1/12	0.822666	1	0.620964	0.121215	GO Molecular Function
calcium:cation antiporter activity (GO:0015368)	1/12	0.822666	1	0.620964	0.121215	GO Molecular Function
phosphatidylinositol 3-kinase activity (GO:0035004)	8/77	0.828082	1	0.774189	0.146045	GO Molecular Function
endoribonuclease activity (GO:0004521)	2/23	0.834182	1	0.647962	0.117478	GO Molecular Function
acetylcholine receptor activity (GO:0015464)	2/23	0.834182	1	0.647962	0.117478	GO Molecular Function
fibroblast growth factor binding (GO:0017134)	2/23	0.834182	1	0.647962	0.117478	GO Molecular Function
voltage-gated ion channel activity involved in regulation of postsynaptic membrane potential (GO:1905030)	2/23	0.834182	1	0.647962	0.117478	GO Molecular Function
voltage-gated sodium channel activity (GO:0005248)	2/23	0.834182	1	0.647962	0.117478	GO Molecular Function
activating transcription factor binding (GO:0033613)	7/69	0.83559	1	0.755956	0.135783	GO Molecular Function
phosphatidylinositol-4,5-bisphosphate 3-kinase activity (GO:0046934)	7/69	0.83559	1	0.755956	0.135783	GO Molecular Function
monocarboxylic acid transmembrane transporter activity (GO:0008028)	3/33	0.838434	1	0.677415	0.119374	GO Molecular Function
hydrogen ion transmembrane transporter activity (GO:0015078)	5/52	0.844719	1	0.716497	0.12091	GO Molecular Function
hexose transmembrane transporter activity (GO:0015149)	1/13	0.846479	1	0.573197	0.095535	GO Molecular Function
insulin-like growth factor I binding (GO:0031994)	1/13	0.846479	1	0.573197	0.095535	GO Molecular Function
acidic amino acid transmembrane transporter activity (GO:0015172)	1/13	0.846479	1	0.573197	0.095535	GO Molecular Function
tRNA methyltransferase activity (GO:0008175)	1/13	0.846479	1	0.573197	0.095535	GO Molecular Function
high voltage-gated calcium channel activity (GO:0008331)	1/13	0.846479	1	0.573197	0.095535	GO Molecular Function
carbohydrate kinase activity (GO:0019200)	1/13	0.846479	1	0.573197	0.095535	GO Molecular Function
transferase activity, transferring pentosyl groups (GO:0016763)	4/43	0.846874	1	0.693169	0.115207	GO Molecular Function
protein tyrosine kinase activity (GO:0004713)	16/148	0.855589	1	0.805575	0.125642	GO Molecular Function
extracellular ligand-gated ion channel activity (GO:0005230)	5/53	0.856396	1	0.702978	0.108977	GO Molecular Function
NADH dehydrogenase (ubiquinone) activity (GO:0008137)	4/44	0.859437	1	0.677415	0.102614	GO Molecular Function
NADH dehydrogenase (quinone) activity (GO:0050136)	4/44	0.859437	1	0.677415	0.102614	GO Molecular Function
phosphatidylinositol bisphosphate kinase activity (GO:0052813)	7/72	0.86607	1	0.724458	0.10417	GO Molecular Function
aminopeptidase activity (GO:0004177)	3/35	0.866562	1	0.638706	0.0914768	GO Molecular Function
carboxylic acid binding (GO:0031406)	3/35	0.866562	1	0.638706	0.0914768	GO Molecular Function
protein tyrosine/serine/threonine phosphatase activity (GO:0008138)	3/35	0.866562	1	0.638706	0.0914768	GO Molecular Function
transmembrane receptor protein serine/threonine kinase activity (GO:0004675)	1/14	0.867094	1	0.532255	0.0759035	GO Molecular Function
insulin-like growth factor binding (GO:0005520)	1/14	0.867094	1	0.532255	0.0759035	GO Molecular Function
MAP kinase activity (GO:0004707)	1/14	0.867094	1	0.532255	0.0759035	GO Molecular Function
outward rectifier potassium channel activity (GO:0015271)	1/14	0.867094	1	0.532255	0.0759035	GO Molecular Function
lipoprotein transporter activity (GO:0042954)	1/14	0.867094	1	0.532255	0.0759035	GO Molecular Function
Rac guanyl-nucleotide exchange factor activity (GO:0030676)	1/14	0.867094	1	0.532255	0.0759035	GO Molecular Function
5'-nucleotidase activity (GO:0008253)	1/14	0.867094	1	0.532255	0.0759035	GO Molecular Function
aldehyde dehydrogenase (NAD) activity (GO:0004029)	1/14	0.867094	1	0.532255	0.0759035	GO Molecular Function
heparan sulfate sulfotransferase activity (GO:0034483)	1/14	0.867094	1	0.532255	0.0759035	GO Molecular Function
calcium-transporting ATPase activity (GO:0005388)	1/14	0.867094	1	0.532255	0.0759035	GO Molecular Function
titin binding (GO:0031432)	1/14	0.867094	1	0.532255	0.0759035	GO Molecular Function
L-glutamate transmembrane transporter activity (GO:0005313)	1/14	0.867094	1	0.532255	0.0759035	GO Molecular Function
cysteine-type endopeptidase activity involved in execution phase of apoptosis (GO:0097200)	1/14	0.867094	1	0.532255	0.0759035	GO Molecular Function
neutral amino acid transmembrane transporter activity (GO:0015175)	2/25	0.867294	1	0.596125	0.0848746	GO Molecular Function
ATPase binding (GO:0051117)	6/64	0.875578	1	0.698584	0.0928218	GO Molecular Function
cysteine-type endopeptidase activity (GO:0004197)	8/82	0.875713	1	0.726982	0.0964827	GO Molecular Function
neuropeptide receptor activity (GO:0008188)	3/36	0.878935	1	0.620964	0.0801316	GO Molecular Function
ion transmembrane transporter activity (GO:0015075)	3/36	0.878935	1	0.620964	0.0801316	GO Molecular Function
manganese ion binding (GO:0030145)	3/36	0.878935	1	0.620964	0.0801316	GO Molecular Function
ion gated channel activity (GO:0022839)	2/26	0.881466	1	0.573197	0.0723194	GO Molecular Function
metal ion transmembrane transporter activity (GO:0046873)	2/26	0.881466	1	0.573197	0.0723194	GO Molecular Function
carboxylic acid transmembrane transporter activity (GO:0046943)	6/65	0.884618	1	0.687837	0.0843282	GO Molecular Function
transcription factor activity, RNA polymerase II distal enhancer sequence-specific binding (GO:0003705)	6/65	0.884618	1	0.687837	0.0843282	GO Molecular Function
intracellular ligand-gated ion channel activity (GO:0005217)	1/15	0.884943	1	0.496771	0.0607216	GO Molecular Function
purinergic nucleotide receptor activity (GO:0001614)	1/15	0.884943	1	0.496771	0.0607216	GO Molecular Function
5'-3' exonuclease activity (GO:0008409)	1/15	0.884943	1	0.496771	0.0607216	GO Molecular Function
mitogen-activated protein kinase kinase binding (GO:0031434)	6/66	0.893096	1	0.677415	0.0765892	GO Molecular Function
calcium channel regulator activity (GO:0005246)	2/27	0.894226	1	0.551968	0.0617079	GO Molecular Function
actin binding (GO:0003779)	28/255	0.895576	1	0.818211	0.0902392	GO Molecular Function
phosphoric ester hydrolase activity (GO:0042578)	5/57	0.895995	1	0.653646	0.0717838	GO Molecular Function
potassium ion leak channel activity (GO:0022841)	1/16	0.900395	1	0.465723	0.0488646	GO Molecular Function
peptidase activator activity (GO:0016504)	1/16	0.900395	1	0.465723	0.0488646	GO Molecular Function
sulfuric ester hydrolase activity (GO:0008484)	1/16	0.900395	1	0.465723	0.0488646	GO Molecular Function
alkali metal ion binding (GO:0031420)	1/16	0.900395	1	0.465723	0.0488646	GO Molecular Function
transferase activity, transferring amino-acyl groups (GO:0016755)	1/16	0.900395	1	0.465723	0.0488646	GO Molecular Function
type I interferon receptor binding (GO:0005132)	1/16	0.900395	1	0.465723	0.0488646	GO Molecular Function
acid-thiol ligase activity (GO:0016878)	1/16	0.900395	1	0.465723	0.0488646	GO Molecular Function
nucleotidase activity (GO:0008252)	1/16	0.900395	1	0.465723	0.0488646	GO Molecular Function
cysteine-type endopeptidase activity involved in apoptotic process (GO:0097153)	1/16	0.900395	1	0.465723	0.0488646	GO Molecular Function
voltage-gated calcium channel activity (GO:0005245)	3/38	0.900658	1	0.588281	0.0615519	GO Molecular Function
integrin binding (GO:0005178)	9/95	0.905303	1	0.705938	0.0702307	GO Molecular Function
protein heterodimerization activity (GO:0046982)	29/266	0.906709	1	0.812389	0.0795604	GO Molecular Function
G-protein beta/gamma-subunit complex binding (GO:0031683)	1/17	0.913772	1	0.438327	0.0395258	GO Molecular Function
retinol dehydrogenase activity (GO:0004745)	1/17	0.913772	1	0.438327	0.0395258	GO Molecular Function
receptor antagonist activity (GO:0048019)	1/17	0.913772	1	0.438327	0.0395258	GO Molecular Function
metalloaminopeptidase activity (GO:0070006)	1/17	0.913772	1	0.438327	0.0395258	GO Molecular Function
low-density lipoprotein particle binding (GO:0030169)	1/17	0.913772	1	0.438327	0.0395258	GO Molecular Function
cholesterol transporter activity (GO:0017127)	1/17	0.913772	1	0.438327	0.0395258	GO Molecular Function
antiporter activity (GO:0015297)	1/17	0.913772	1	0.438327	0.0395258	GO Molecular Function
transcription regulatory region sequence-specific DNA binding (GO:0000976)	32/293	0.914602	1	0.813823	0.0726467	GO Molecular Function
ligand-gated ion channel activity (GO:0015276)	6/69	0.915406	1	0.647962	0.0572721	GO Molecular Function
inorganic anion exchanger activity (GO:0005452)	2/29	0.915997	1	0.513901	0.045091	GO Molecular Function
L-amino acid transmembrane transporter activity (GO:0015179)	4/50	0.917682	1	0.596125	0.0512098	GO Molecular Function
amino acid binding (GO:0016597)	3/40	0.918798	1	0.558867	0.0473299	GO Molecular Function
Rho guanyl-nucleotide exchange factor activity (GO:0005089)	5/60	0.919132	1	0.620964	0.0523629	GO Molecular Function
phospholipase activity (GO:0004620)	6/70	0.921883	1	0.638706	0.0519504	GO Molecular Function
alpha-actinin binding (GO:0051393)	2/30	0.925231	1	0.496771	0.0386051	GO Molecular Function
monovalent inorganic cation transmembrane transporter activity (GO:0015077)	1/18	0.925353	1	0.413976	0.032116	GO Molecular Function
fatty acid ligase activity (GO:0015645)	1/18	0.925353	1	0.413976	0.032116	GO Molecular Function
ankyrin binding (GO:0030506)	1/18	0.925353	1	0.413976	0.032116	GO Molecular Function
ion antiporter activity (GO:0099516)	1/18	0.925353	1	0.413976	0.032116	GO Molecular Function
chemokine binding (GO:0019956)	1/18	0.925353	1	0.413976	0.032116	GO Molecular Function
NAD+ ADP-ribosyltransferase activity (GO:0003950)	1/18	0.925353	1	0.413976	0.032116	GO Molecular Function
transcriptional activator activity, RNA polymerase II distal enhancer sequence-specific binding (GO:0001205)	1/18	0.925353	1	0.413976	0.032116	GO Molecular Function
1-acylglycerol-3-phosphate O-acyltransferase activity (GO:0003841)	1/18	0.925353	1	0.413976	0.032116	GO Molecular Function
SUMO transferase activity (GO:0019789)	1/18	0.925353	1	0.413976	0.032116	GO Molecular Function
RNA polymerase II regulatory region sequence-specific DNA binding (GO:0000977)	52/461	0.926734	1	0.840524	0.0639542	GO Molecular Function
phospholipase A2 activity (GO:0004623)	2/31	0.9335	1	0.480746	0.033082	GO Molecular Function
NADP binding (GO:0050661)	2/31	0.9335	1	0.480746	0.033082	GO Molecular Function
GABA-A receptor activity (GO:0004890)	1/19	0.93538	1	0.392188	0.0261992	GO Molecular Function
transforming growth factor beta binding (GO:0050431)	1/19	0.93538	1	0.392188	0.0261992	GO Molecular Function
FAD binding (GO:0071949)	1/19	0.93538	1	0.392188	0.0261992	GO Molecular Function
RNA polymerase II transcription factor activity, sequence-specific transcription regulatory region DNA binding (GO:0001133)	1/19	0.93538	1	0.392188	0.0261992	GO Molecular Function
lysophospholipase activity (GO:0004622)	1/19	0.93538	1	0.392188	0.0261992	GO Molecular Function
phosphatidylinositol binding (GO:0035091)	9/101	0.937366	1	0.664001	0.0429483	GO Molecular Function
phosphatidylinositol-3-phosphate binding (GO:0032266)	2/32	0.940898	1	0.465723	0.0283721	GO Molecular Function
ligand-gated channel activity (GO:0022834)	2/32	0.940898	1	0.465723	0.0283721	GO Molecular Function
growth factor receptor binding (GO:0070851)	8/93	0.943107	1	0.640995	0.0375463	GO Molecular Function
intramolecular oxidoreductase activity, transposing S-S bonds (GO:0016864)	1/20	0.94406	1	0.372578	0.0214477	GO Molecular Function
leak channel activity (GO:0022840)	1/20	0.94406	1	0.372578	0.0214477	GO Molecular Function
protein disulfide isomerase activity (GO:0003756)	1/20	0.94406	1	0.372578	0.0214477	GO Molecular Function
organic cation transmembrane transporter activity (GO:0015101)	1/20	0.94406	1	0.372578	0.0214477	GO Molecular Function
proteasome binding (GO:0070628)	1/20	0.94406	1	0.372578	0.0214477	GO Molecular Function
ligand-gated calcium channel activity (GO:0099604)	1/20	0.94406	1	0.372578	0.0214477	GO Molecular Function
glucose transmembrane transporter activity (GO:0005355)	1/20	0.94406	1	0.372578	0.0214477	GO Molecular Function
phosphatidylinositol-3,4,5-trisphosphate binding (GO:0005547)	2/33	0.947509	1	0.45161	0.0243505	GO Molecular Function
hydrolase activity, hydrolyzing O-glycosyl compounds (GO:0004553)	2/33	0.947509	1	0.45161	0.0243505	GO Molecular Function
G-protein coupled peptide receptor activity (GO:0008528)	5/65	0.947706	1	0.573197	0.0307872	GO Molecular Function
transcriptional activator activity, RNA polymerase II core promoter proximal region sequence-specific binding (GO:0001077)	17/176	0.948398	1	0.719753	0.038133	GO Molecular Function
oxidoreductase activity, acting on paired donors, with incorporation or reduction of molecular oxygen, reduced flavin or flavoprotein as one donor, and incorporation of one atom of oxygen (GO:0016712)	1/21	0.951574	1	0.354836	0.0176132	GO Molecular Function
inward rectifier potassium channel activity (GO:0005242)	1/21	0.951574	1	0.354836	0.0176132	GO Molecular Function
voltage-gated ion channel activity (GO:0005244)	1/21	0.951574	1	0.354836	0.0176132	GO Molecular Function
SH3 domain binding (GO:0017124)	4/56	0.95331	1	0.532255	0.0254497	GO Molecular Function
exopeptidase activity (GO:0008238)	3/46	0.956547	1	0.485972	0.0215892	GO Molecular Function
chloride transmembrane transporter activity (GO:0015108)	4/57	0.957636	1	0.522917	0.0226358	GO Molecular Function
ATPase activity, coupled to transmembrane movement of ions, phosphorylative mechanism (GO:0015662)	1/22	0.95808	1	0.338707	0.014505	GO Molecular Function
histone acetyltransferase binding (GO:0035035)	1/22	0.95808	1	0.338707	0.014505	GO Molecular Function
E-box binding (GO:0070888)	2/35	0.958673	1	0.425804	0.0179709	GO Molecular Function
calcium ion transmembrane transporter activity (GO:0015085)	6/78	0.959798	1	0.573197	0.0235197	GO Molecular Function
protein kinase inhibitor activity (GO:0004860)	5/68	0.960103	1	0.547909	0.0223079	GO Molecular Function
steroid hydroxylase activity (GO:0008395)	2/36	0.963364	1	0.413976	0.0154512	GO Molecular Function
lipoprotein particle binding (GO:0071813)	1/23	0.963711	1	0.323981	0.0119755	GO Molecular Function
calcium-release channel activity (GO:0015278)	1/23	0.963711	1	0.323981	0.0119755	GO Molecular Function
calcium activated cation channel activity (GO:0005227)	1/23	0.963711	1	0.323981	0.0119755	GO Molecular Function
calcium-dependent phospholipid binding (GO:0005544)	3/48	0.964933	1	0.465723	0.0166248	GO Molecular Function
transmitter-gated ion channel activity involved in regulation of postsynaptic membrane potential (GO:1904315)	2/37	0.96754	1	0.402787	0.0132913	GO Molecular Function
kinase inhibitor activity (GO:0019210)	4/60	0.968486	1	0.496771	0.015907	GO Molecular Function
phosphatidylinositol phospholipase C activity (GO:0004435)	1/25	0.972807	1	0.298063	0.00821747	GO Molecular Function
ATPase coupled ion transmembrane transporter activity (GO:0042625)	1/25	0.972807	1	0.298063	0.00821747	GO Molecular Function
retinoid binding (GO:0005501)	1/25	0.972807	1	0.298063	0.00821747	GO Molecular Function
metallopeptidase activity (GO:0008237)	8/103	0.973921	1	0.578762	0.0152939	GO Molecular Function
chloride channel activity (GO:0005254)	4/62	0.974214	1	0.480746	0.0125593	GO Molecular Function
calcium channel activity (GO:0005262)	7/94	0.975898	1	0.554904	0.0135381	GO Molecular Function
carboxylic ester hydrolase activity (GO:0052689)	8/104	0.975955	1	0.573197	0.0139507	GO Molecular Function
bitter taste receptor activity (GO:0033038)	1/26	0.976461	1	0.286599	0.00682705	GO Molecular Function
transmembrane receptor protein kinase activity (GO:0019199)	4/63	0.976696	1	0.473115	0.0111559	GO Molecular Function
Rab guanyl-nucleotide exchange factor activity (GO:0017112)	3/52	0.977338	1	0.429898	0.00985458	GO Molecular Function
cysteine-type endopeptidase inhibitor activity (GO:0004869)	3/52	0.977338	1	0.429898	0.00985458	GO Molecular Function
carboxypeptidase activity (GO:0004180)	2/40	0.977494	1	0.372578	0.00848102	GO Molecular Function
sodium channel activity (GO:0005272)	2/41	0.9801	1	0.363491	0.00730655	GO Molecular Function
phospholipase C activity (GO:0004629)	1/28	0.982361	1	0.266127	0.00473604	GO Molecular Function
actin filament binding (GO:0051015)	10/128	0.982981	1	0.582154	0.00999301	GO Molecular Function
metalloexopeptidase activity (GO:0008235)	3/55	0.983765	1	0.406449	0.00665273	GO Molecular Function
anion channel activity (GO:0005253)	4/67	0.984546	1	0.44487	0.00692847	GO Molecular Function
metallocarboxypeptidase activity (GO:0004181)	1/29	0.984731	1	0.256951	0.00395353	GO Molecular Function
acylglycerol O-acyltransferase activity (GO:0016411)	1/29	0.984731	1	0.256951	0.00395353	GO Molecular Function
lipase activity (GO:0016298)	2/44	0.986278	1	0.338707	0.00467988	GO Molecular Function
potassium channel regulator activity (GO:0015459)	2/44	0.986278	1	0.338707	0.00467988	GO Molecular Function
delayed rectifier potassium channel activity (GO:0005251)	1/30	0.986783	1	0.248385	0.00330477	GO Molecular Function
transforming growth factor beta receptor binding (GO:0005160)	2/45	0.987887	1	0.331181	0.004036	GO Molecular Function
taste receptor activity (GO:0008527)	1/32	0.990097	1	0.232861	0.00231762	GO Molecular Function
sodium ion transmembrane transporter activity (GO:0015081)	4/72	0.990864	1	0.413976	0.00379946	GO Molecular Function
ligand-gated cation channel activity (GO:0099094)	3/61	0.991782	1	0.36647	0.0030241	GO Molecular Function
sodium-independent organic anion transmembrane transporter activity (GO:0015347)	1/34	0.992579	1	0.219164	0.00163238	GO Molecular Function
phospholipid transporter activity (GO:0005548)	2/49	0.992672	1	0.304146	0.00223688	GO Molecular Function
transmembrane receptor protein tyrosine kinase activity (GO:0004714)	3/62	0.992675	1	0.36056	0.00265072	GO Molecular Function
anion transmembrane transporter activity (GO:0008509)	3/63	0.993474	1	0.354836	0.00232318	GO Molecular Function
amyloid-beta binding (GO:0001540)	2/50	0.993543	1	0.298063	0.00193081	GO Molecular Function
cation transmembrane transporter activity (GO:0008324)	6/98	0.993573	1	0.456218	0.0029418	GO Molecular Function
acetylglucosaminyltransferase activity (GO:0008375)	2/51	0.994312	1	0.292218	0.00166686	GO Molecular Function
oxidoreductase activity, acting on the CH-OH group of donors, NAD or NADP as acceptor (GO:0016616)	5/89	0.994843	1	0.418627	0.00216464	GO Molecular Function
peptidase inhibitor activity (GO:0030414)	1/37	0.995187	1	0.201394	0.000971649	GO Molecular Function
endopeptidase regulator activity (GO:0061135)	1/37	0.995187	1	0.201394	0.000971649	GO Molecular Function
metalloendopeptidase activity (GO:0004222)	3/66	0.995396	1	0.338707	0.00156293	GO Molecular Function
MAP kinase kinase kinase activity (GO:0004709)	4/79	0.995709	1	0.377294	0.00162256	GO Molecular Function
metal ion binding (GO:0046872)	42/443	0.995783	1	0.706469	0.00298575	GO Molecular Function
divalent inorganic cation transmembrane transporter activity (GO:0072509)	1/39	0.996394	1	0.191066	0.00069031	GO Molecular Function
[truncated: 3,467 more rows]
