# Supplementary material for: Computational inference of cancer-specific vulnerabilities in clinical samples
Source: Genome Biol. 2020 Jul 27;21:155. doi: 10.1186/s13059-020-02077-1 (PMC7386251; doi:10.1186/s13059-020-02077-1)
Supplement: Supplementary file 6 — Additional file 6: Table S5. Bayesian network in breast cancer. [file 13059_2020_2077_MOESM6_ESM.xlsx]

## Sheet: Table S5
Table S5. Bayesian network in breast cancer
Regulator	Target	Correlation Coefficient
A1BG	RABAC1	0.6151
A1BG	ZNF497	0.6146
A2M	PZP	0.4403
A2ML1	KLF14	0.2452
AAAS	TARBP2	0.7445
AAMP	DNAJB2	0.7172
AAMP	DNPEP	0.5801
AAMP	FAM134A	0.5438
AAMP	IMP4	0.5344
AAMP	RNF25	0.5951
AARS2	CUL7	0.5514
AARS2	SLC35B2	0.542
AARSD1	DNAJC7	0.613
AARSD1	VAT1	0.4484
AASDH	EXOC1	0.6457
AASDHPPT	CUL5	0.7009
AASS	BDH2	0.3518
AASS	KIAA1009	0.4105
AASS	PRDM5	0.4296
AATF	GGNBP2	0.4391
AATF	LIG3	0.4041
AATF	MRM1	0.618
ABAT	CACNA1F	0.4684
ABAT	FGFRL1	0.1544
ABAT	RAB6B	-0.4904
ABCA12	CLGN	0.3255
ABCA12	FIBCD1	0.3088
ABCA12	GSR	0.2895
ABCA12	HGD	0.4188
ABCA12	IYD	0.4233
ABCA12	KMO	0.4176
ABCA12	NUDT8	0.1303
ABCA12	SEMA3E	0.3978
ABCA12	SLC25A18	0.3215
ABCA12	STS	0.35
ABCA12	TMEM86A	0.4448
ABCA2	LRSAM1	0.4536
ABCA2	PLXND1	0.2839
ABCA2	RAB11FIP4	0.3314
ABCA6	ABCA8	0.8124
ABCA6	ADAM33	0.6862
ABCA6	ANK2	0.7421
ABCA6	GP5	0.5519
ABCA6	HTR2B	0.7074
ABCA6	PRDM2	0.4953
ABCA6	RUNX1T1	0.7764
ABCA6	SHE	0.7344
ABCA6	STIM2	0.3904
ABCA8	ABCA10	0.719
ABCA8	ASPA	0.6502
ABCA8	C1QTNF9	0.4368
ABCA8	CYP19A1	0.4823
ABCA8	GDF10	0.7489
ABCA8	ITIH5	0.7365
ABCA8	LEPR	0.6556
ABCA8	MYOC	0.5413
ABCA8	PGM5	0.7393
ABCA8	SCN3B	0.5571
ABCA8	TNNT3	0.6685
ABCB1	CADM3	0.6616
ABCB1	GPRASP1	0.6137
ABCB1	NR3C1	0.4926
ABCB1	PDE7B	0.6582
ABCB1	TRIM63	0.4112
ABCB10	EXOC8	0.6836
ABCB8	ASL	0.579
ABCC11	ABCC12	0.7637
ABCC11	MPV17L	0.4428
ABCC11	TMEM45B	0.5427
ABCC4	KIAA0922	0.4105
ABCC5	MBOAT2	0.2532
ABCC5	PRKCD	0.2954
ABCC8	ASTN2	0.6279
ABCC8	DACH1	0.6137
ABCC8	GADD45G	0.4077
ABCC8	SLC22A17	0.3646
ABCC8	TFF3	0.6678
ABCC9	AVPR1A	0.7892
ABCC9	KCNJ8	0.5486
ABCC9	TCTEX1D1	0.4017
ABCD1	PLXNB3	0.4169
ABCD2	CCDC69	0.7166
ABCD2	LRRC2	0.6314
ABCD2	TNFSF18	0.4595
ABCE1	BBS7	0.556
ABCE1	NFXL1	0.573
ABCE1	OTUD4	0.7172
ABCE1	PLRG1	0.5755
ABCE1	SMARCA5	0.6781
ABCE1	WDR3	0.6311
ABCF1	GTF2H4	0.6512
ABCF1	SKIV2L	0.525
ABCF1	TUBB	0.6274
ABCF2	UBE3C	0.4191
ABCF3	TMEM41A	0.3225
ABCG2	CD302	0.4831
ABHD1	FAM86B1	0.2481
ABHD1	OPRL1	0.405
ABHD12	ENTPD6	0.6004
ABHD13	LIG4	0.7374
ABHD13	MBNL2	0.5343
ABHD13	TGDS	0.646
ABHD14A	CST3	0.5858
ABHD14B	HSD17B8	0.4686
ABHD14B	VIPR1	0.4562
ABHD8	CC2D1A	0.6875
ABHD8	EVI5L	0.5941
ABHD8	SLC25A42	0.4965
ABI1	CUL2	0.6594
ABI1	FAM3C	0.3237
ABI1	NIPA2	0.32
ABI1	RSU1	0.5835
ABI1	SLC25A43	0.3663
ABI1	UPF2	0.6153
ABI2	KLHL23	0.5206
ABI3	GNGT2	0.8581
ABI3	LRRC25	0.7721
ABI3	PRAM1	0.7899
ABI3	RNASET2	0.4033
ABI3	STAB1	0.7608
ABI3	TNFRSF4	0.7313
ABI3BP	ADRBK2	0.4071
ABI3BP	CARD8	0.5118
ABI3BP	KCND1	0.4622
ABI3BP	LGI2	0.5904
ABI3BP	PTGIS	0.563
ABI3BP	RNF125	0.4802
ABI3BP	SLC22A3	0.6276
ABI3BP	STARD5	0.3323
ABI3BP	TSPAN7	0.6391
ABL1	LRRC8A	0.5834
ABL1	SETX	0.4855
ABLIM1	RNF144B	0.3757
ABR	MYO1C	0.5054
ABR	SH3TC1	0.3952
ABR	WDR81	0.5552
ABRA	DEFB118	-0.0049
ABRA	DEFB123	0.0329
ABRA	GDNF	-0.0478
ABRA	GLRA2	-0.012
ABRA	IHH	-0.0689
ABRA	KBTBD5	0.4967
ABRA	LMOD2	0.3037
ABRA	OR10G3	0.0795
ABRA	OR2D3	0.0774
ABRA	OR51A7	0.0328
ABRA	SEC14L3	-0.0069
ABRA	SEMG2	-0.0047
ABRA	SPATA19	0.087
ABT1	TAF11	0.6255
ABTB1	FCHSD1	0.4343
ABTB1	MGLL	0.3476
ABTB1	WDR45	0.6091
ABTB1	YPEL3	0.6577
ABTB2	BMP7	0.3327
ACAA1	PLCD1	0.4905
ACACA	LIG3	0.4691
ACAD11	ANKAR	0.4016
ACAD11	NPHP3	0.6291
ACAD9	SEC61A1	0.4768
ACADM	TYW3	0.4805
ACADSB	CNTD1	0.5605
ACADSB	DUSP5	0.4541
ACADSB	RHBDD1	0.4194
ACADVL	CHRNB1	0.4658
ACADVL	SAT2	0.5919
ACAN	PLXNA2	0.3709
ACAN	WFDC1	0.4257
ACAT1	HIBCH	0.2832
ACBD3	RHOU	0.2244
ACBD4	ACADS	0.5233
ACBD4	ASB16	0.6054
ACBD4	ATAD3C	0.3026
ACBD4	ATPAF2	0.5583
ACBD4	CCDC57	0.6047
ACBD4	EZH1	0.6559
ACBD4	FUZ	0.6064
ACBD4	G6PC3	0.6476
ACBD4	GHDC	0.7379
ACBD4	MAN2C1	0.5699
ACBD4	MEX3B	-0.3627
ACBD4	MRM1	0.5559
ACBD4	PLCD3	0.4181
ACBD4	SPATA20	0.4454
ACBD4	SPTBN4	0.6069
ACBD4	THNSL2	0.2763
ACBD4	TMEM101	0.6022
ACBD4	TMEM129	0.6754
ACBD4	TUBG2	0.7079
ACBD5	RAB18	0.6651
ACD	NRN1L	0.4554
ACE2	ARL14	0.4165
ACE2	CPLX3	0.2587
ACE2	DEFB1	0.5186
ACE2	DNAH11	0.37
ACE2	FABP7	0.614
ACE2	IL22RA2	0.5832
ACE2	RASGRF1	0.4169
ACE2	SIN3A	-0.3262
ACIN1	SAFB2	0.4512
ACLY	ACACA	0.5469
ACMSD	HSD17B7	0.3413
ACOT4	ACOT2	0.6616
ACOT4	ACOT6	0.5734
ACOT4	TLE6	0.4565
ACOT6	PYGL	0.1603
ACOT8	SLC35C2	0.7179
ACOT9	ACTR3	0.5173
ACOT9	AIG1	-0.3174
ACOT9	AVEN	0.5049
ACOT9	DNAJC19	-0.3531
ACOT9	RAB32	0.5318
ACOT9	SLC35C1	0.4852
ACOT9	SLC41A2	0.3863
ACOT9	TMEM145	-0.4469
ACOT9	ZNF740	-0.4389
ACOX2	RTN2	0.4197
ACP1	TMEM18	0.5641
ACPP	CLCA2	0.4128
ACPP	REN	0.2822
ACR	AHRR	0.2671
ACRC	AVIL	0.3594
ACRC	NEB	0.3605
ACSL4	ADPRH	0.6019
ACSL4	AKR1B1	0.5232
ACSL4	ANXA1	0.7165
ACSL4	ARL4C	0.7033
ACSL4	CLIC4	0.6701
ACSL4	ETV5	0.5851
ACSL4	FAM126A	0.8138
ACSL4	FAM46A	0.2682
ACSL4	FAM49A	0.7634
ACSL4	GPR85	0.5858
ACSL4	HIVEP2	0.602
ACSL4	HOXA1	0.6227
ACSL4	KCNJ2	0.5838
ACSL4	MBNL1	0.6779
ACSL4	MDFIC	0.6606
ACSL4	MYO1E	0.6748
ACSL4	PHACTR2	0.605
ACSL4	PLA2G4A	0.666
ACSL4	PRNP	0.6646
ACSL4	RECQL	0.5345
ACSL4	SLC35B4	0.6142
ACSL4	SLFN11	0.7035
ACSL4	STK17B	0.6818
ACSL5	CCL22	0.5185
ACSM2A	BCAN	0.0656
ACSM2A	ZIC3	-0.0086
ACSM2B	HSFX1	0.4753
ACTA2	FBXL22	0.5125
ACTA2	LAYN	0.6961
ACTA2	LIMS2	0.7636
ACTA2	MYH11	0.6197
ACTA2	NEXN	0.6976
ACTA2	PDLIM3	0.5667
ACTA2	TGFB1I1	0.8007
ACTB	NRBP1	0.4995
ACTG2	CRB2	0.3875
ACTG2	FAM132A	0.2999
ACTG2	KCNMB1	0.7647
ACTG2	TNS4	0.3423
ACTL6A	DVL3	0.5874
ACTL6A	MFN1	0.6305
ACTL6A	MLF1	0.4196
ACTL6B	CARTPT	0.4913
ACTN1	DNAJB5	0.496
ACTN4	ITPKC	0.4075
ACTR10	ATP6V1D	0.5485
ACTR10	COPS8	0.3595
ACTR1A	ETHE1	0.3239
ACTR1B	PROM2	0.2747
ACTR2	ACTR3	0.7439
ACTR2	PEX13	0.6194
ACTR2	PPP3R1	0.7608
ACTR2	RAB10	0.6333
ACTR2	RAB1A	0.6193
ACTR3	DDX51	-0.4703
ACTR3	DYRK1B	-0.4861
ACTR3	ENOSF1	-0.3446
ACTR3	IWS1	0.5193
ACTR3B	RNF32	0.3359
ACVR1	EXTL2	0.4304
ACVR1	FEZ2	0.4451
ACVR1	PDGFC	0.5787
ACVR1	ZFP36L1	0.438
ACVR1C	GLDN	0.3844
ACVR1C	KIAA0408	0.4915
ACVR1C	KIAA1239	0.6077
ACVR1C	SORBS1	0.5237
ACVR2B	KSR2	0.4464
ACVR2B	TBL1X	0.2856
ACVRL1	BCL6B	0.767
ACVRL1	PLXND1	0.4626
ACVRL1	VWF	0.7779
ACY1	ABHD14B	0.6539
ACY1	DYRK2	-0.4861
ACY1	MON1A	0.527
ACY1	MST1R	0.2976
ACY1	NME6	0.4124
ACYP2	SH3BGR	0.2622
ADAM10	TMOD3	0.7218
ADAM11	KCNN1	0.3672
ADAM12	CADPS	0.3325
ADAM12	GDF6	0.5154
ADAM12	MMP2	0.8282
ADAM12	PTGFRN	0.5945
ADAM12	RGS17	0.5345
ADAM12	TNC	0.4969
ADAM12	ZNF697	0.3938
ADAM15	ADH5	-0.3049
ADAM15	PDZK1IP1	0.5204
ADAM15	UNK	-0.2313
ADAM15	USP11	-0.3413
ADAM15	ZBTB7B	0.5026
ADAM17	BICD1	0.6194
ADAM17	DHX57	0.5364
ADAM17	EHBP1	0.636
ADAM17	ROCK2	0.8236
ADAM18	REG1B	0.0017
ADAM2	ELL	-0.0102
ADAM2	FAM40B	0.0431
ADAM2	HTR5A	0.0356
ADAM2	NR2C1	-0.0025
ADAM2	OR51B4	-0.0086
ADAM21	KIAA1797	0.1831
ADAM30	PPEF2	0.0668
ADAM7	KCNK16	-0.0175
ADAM7	OR4K1	0.2465
ADAMTS12	FUT11	0.6613
ADAMTS12	SLC5A3	0.5617
ADAMTS13	LENEP	0.3231
ADAMTS13	SLC9A3	0.4265
ADAMTS13	SPTBN5	0.4671
ADAMTS13	SSPO	0.6735
ADAMTS16	DGKI	0.569
ADAMTS16	OPCML	0.5418
ADAMTS16	SORCS3	0.3358
ADAMTS2	MMP14	0.747
ADAMTS3	PTGFR	0.5581
ADAMTS7	NOTCH3	0.4729
ADAMTS7	RXFP3	0.3341
ADAMTS9	AVPR1A	0.5626
ADAMTS9	OIT3	0.3856
ADAMTSL2	FAM19A5	0.3302
ADAT1	CNOT1	0.7235
ADAT1	CTCF	0.6493
ADAT1	PDP2	0.8109
ADAT1	SP2	0.3177
ADAT2	PTCD3	0.3795
ADAT3	MEX3D	0.5778
ADCK4	ZNF576	0.6181
ADCK5	CPNE7	0.3822
ADCK5	CPSF1	0.8225
ADCK5	FBXL6	0.8426
ADCK5	ZNF707	0.7586
ADCY1	RAMP3	0.4833
ADCY4	PKN3	0.4637
ADCY5	NAT8	0.3655
ADCY6	ABCA2	0.528
ADCY6	AGPAT6	0.1789
ADCY6	ARF3	0.4524
ADCY6	BCL2L2	0.4396
ADCY6	DGKD	0.54
ADCY6	GLYCTK	0.2636
ADCY6	LSM6	-0.3918
ADCY6	MLL2	0.5166
ADCY6	RGL2	0.4846
ADCY7	FCAR	0.51
ADCY7	JAKMIP2	0.4695
ADCY7	MFHAS1	0.5502
ADCY7	STARD4	0.5479
ADCY7	TCP11L1	0.4691
ADCY7	TMEM169	0.4893
ADCY8	DNTT	0.0396
ADCY8	SCGB1D4	-0.011
ADCY9	EMX1	0.4629
ADCY9	FOXD2	0.4388
ADCY9	ID2	-0.2788
ADD1	CHD3	0.4196
ADD1	PCGF3	0.4926
ADD1	RGS12	0.6022
ADD1	RNF4	0.6182
ADD1	STX18	0.5245
ADD1	WDR1	0.4528
ADD2	COCH	0.3751
ADD2	POU4F1	0.4594
ADD2	SMTNL2	0.3701
ADD3	MXI1	0.2856
ADH1A	ACVR1C	0.7217
ADH1A	C6	0.8296
ADH1A	C7	0.7093
ADH1A	FABP4	0.8168
ADH1A	FIGF	0.6936
ADH1A	G0S2	0.7061
ADH1A	GPX3	0.7588
ADH1A	HADH	0.112
ADH1A	LBP	0.2245
ADH1A	PI16	0.6876
ADH1A	PYGM	0.5254
ADH1A	TM7SF4	0.1997
ADH1A	TRHDE	0.7434
ADH6	HCN1	0.0569
ADI1	TPMT	0.2354
ADIPOQ	C6	0.8607
ADIPOQ	CD36	0.7428
ADIPOQ	CYP1A2	0.2914
ADIPOQ	GLP2R	0.2741
ADIPOQ	GPD1	0.8969
ADIPOQ	LIPE	0.7521
ADM	CASP14	0.4684
ADM	DDIT4	0.5274
ADM	ERO1L	0.3616
ADM	NDRG1	0.5095
ADM	P4HA1	0.4028
ADM	SPINK1	0.3669
ADM2	FAM109B	0.2149
ADM2	MIOX	0.4657
ADNP	ATP9A	0.6625
ADNP	EPB41L5	0.5638
ADNP	GSK3B	0.673
ADNP	NPC2	-0.483
ADORA1	MYBPH	0.4267
ADORA2A	UPB1	0.5897
ADORA2B	PF4V1	0.336
ADORA3	CRYBB1	0.6129
ADORA3	PKD2L1	0.4289
ADPRHL2	ELOVL1	0.4924
ADPRHL2	LSM10	0.7207
ADPRHL2	NUDC	0.6167
ADPRHL2	PEF1	0.5816
ADRA2C	ABP1	0.2286
ADRA2C	CACNA1H	0.4531
ADRA2C	GATA2	0.4356
ADRA2C	RAB15	0.2771
ADRB2	METTL7A	0.3875
ADRB2	PIK3R1	0.3809
ADRBK1	PITPNM1	0.5749
ADRBK1	UNC93B1	0.5757
ADRM1	DDX27	0.6244
ADRM1	DNTTIP1	0.6527
ADRM1	RGS19	0.6536
ADSL	DRG1	0.7275
ADSL	FOXRED2	0.4212
ADSL	LDOC1L	0.2027
ADSL	SMCR7L	0.5364
ADSL	ST13	0.4972
ADSS	SDCCAG8	0.5347
ADSSL1	ANKRD9	0.3718
ADSSL1	TMEM53	0.356
AEBP1	BGN	0.8039
AEBP1	CPZ	0.7375
AEBP1	FSTL3	0.4729
AEBP1	GADD45B	0.4526
AEBP1	GLIS2	0.7037
AEBP1	HTRA3	0.8192
AEBP1	ITGB5	0.5815
AEBP1	MEGF6	0.5669
AEBP1	MXRA8	0.7737
AEBP1	MYL6	0.3655
AEBP1	SNED1	0.5948
AEBP1	THBS3	0.2263
AEBP2	EPS8	0.4074
AEBP2	FGFR1OP2	0.6892
AEBP2	KIAA0528	0.5603
AEBP2	KRAS	0.6102
AEBP2	PLEKHA5	0.6293
AEBP2	PYROXD1	0.5174
AEBP2	TASP1	0.3301
AES	TLE2	0.5519
AFF1	THRB	0.5221
AFF3	ABHD2	0.4965
AFF3	AGBL2	0.5342
AFF3	ARL3	0.4771
AFF3	CADM2	0.4802
AFF3	CCND1	0.549
AFF3	CEBPB	-0.6529
AFF3	IFNGR2	-0.3917
AFF3	LRBA	0.6538
AFF3	MYCL1	-0.29
AFF3	NEURL	0.5214
AFF3	PLCD4	0.5709
AFF3	SNX24	0.3682
AFF3	TBX3	0.5691
AFF3	TULP4	0.2789
AFF3	WNT4	0.3103
AFF3	WWP1	0.6298
AFF4	BCOR	0.5039
AFF4	CPEB4	0.7281
AFF4	ERBB2IP	0.8142
AFF4	FBXO38	0.7529
AFF4	FNIP1	0.8663
AFF4	GCC2	0.7614
AFF4	HIPK1	0.7182
AFF4	MATR3	0.7855
AFF4	MID2	0.5329
AFF4	RBM27	0.8279
AFF4	SLK	0.7274
AFF4	SMAD5	0.8422
AFF4	SP1	0.731
AFF4	YTHDC2	0.785
AFG3L2	ATP5A1	0.4202
AFG3L2	RNMT	0.5935
AFG3L2	SPIRE1	0.4256
AFP	RASSF6	0.4854
AFTPH	MTA3	0.4103
AFTPH	PREPL	0.7126
AGBL2	DDB2	0.4044
AGBL2	KIAA1324L	0.4191
AGBL2	PCYOX1L	0.4076
AGBL2	PFN4	0.3407
AGBL3	SLC34A3	-0.117
AGER	ANKZF1	0.6149
AGER	CCDC17	0.5597
AGER	DOM3Z	0.6946
AGER	HGFAC	0.5503
AGER	LY6G5B	0.7301
AGER	PABPN1	0.6381
AGER	TMEM86B	0.7022
AGER	TMOD4	0.415
AGER	TNFRSF25	0.7216
AGGF1	SLC25A46	0.6982
AGL	SCIN	0.2776
AGPAT2	EFHD2	0.5542
AGPAT2	EGFL7	0.7248
AGPAT2	PKN3	0.3938
AGPAT6	VDAC3	0.6191
AGR2	MS4A8B	0.4571
AGR2	TFF3	0.7769
AGR2	TOX3	0.5872
AGR2	TSPAN13	0.7507
AGR3	AGR2	0.8098
AGR3	BTG2	0.5693
AGR3	DNAJC12	0.7167
AGR3	EFCAB2	0.3586
AGR3	EVL	0.6188
AGR3	FAM120AOS	0.5846
AGR3	FOXP1	0.5641
AGR3	SLC38A6	0.3723
AGR3	TPBG	0.5058
AGRN	PLEKHN1	0.5787
AGRN	RAB43	0.5028
AGTR1	BMPR1B	0.4547
AGTR1	DCLK1	0.4745
AGTR1	DNAJC12	0.5524
AGTR1	ENPP5	0.3601
AGTR1	FOLR3	-0.1022
AGTR1	MAN1C1	0.3471
AGTR1	NAV3	0.4333
AGTR1	PEX12	0.4288
AGTR1	PGBD1	0.2108
AGTR1	SCN1B	0.3972
AGTR1	SLC45A1	0.4022
AGTR1	SYT13	0.327
AGTR1	TAS2R43	0.0101
AGTR1	TMEM26	0.4708
AHCTF1	CDC42BPA	0.4109
AHCTF1	EPRS	0.7031
AHCTF1	HNRNPU	0.6909
AHCTF1	IRF2BP2	0.4131
AHCTF1	KIAA1731	0.5152
AHCTF1	PIP5K1A	0.6477
AHCTF1	SIPA1L2	0.2944
AHCTF1	TAF5L	0.6942
AHCY	ABCB6	0.3925
AHCY	BZW2	0.2894
AHCY	HM13	0.4711
AHCYL1	DDAH1	0.4264
AHCYL1	DENND2D	0.3777
AHCYL1	FAM40A	0.4804
AHNAK	ASB1	0.2947
AHNAK	KIF13A	0.6224
AHNAK	MAST4	0.6605
AHNAK	OCIAD2	-0.4843
AHNAK	PSTK	-0.3189
AHR	NFE2L2	0.4534
AHSA1	ADCK1	0.4328
AHSA1	HSP90AA1	0.4906
AHSA1	MED6	0.5188
AHSA1	PSMC1	0.6314
AHSA2	ANKRD23	0.5856
AHSA2	CLK1	0.6199
AHSA2	CRYGS	0.543
AHSA2	HDAC6	0.3618
AHSA2	KIAA1468	0.1301
AHSA2	RNF207	0.6099
AHSA2	TRIM52	0.577
AHSA2	TTLL3	0.8102
AHSG	F2	0.3194
AHSG	FABP1	0.4919
AHSG	HBG1	0.0344
AHSG	POU5F1	0.2507
AHSG	TM4SF5	0.162
AHSG	TTR	0.1603
AIF1	CD33	0.8425
AIF1	EMR1	0.6442
AIF1	GAB3	0.8083
AIF1	LAT2	0.8492
AIF1	LST1	0.939
AIF1	LY86	0.8702
AIF1	LY96	0.8117
AIF1	MNDA	0.8266
AIF1	MS4A6A	0.8848
AIF1	RNASE6	0.875
AIFM3	UPK3A	0.297
AIM2	BTN2A2	0.548
AIM2	CASP5	0.6446
AIM2	CCR3	0.3596
AIM2	CR1L	0.5869
AIM2	CSF2	0.4451
AIM2	CTSC	0.7078
AIM2	JAKMIP1	0.4709
AIP	ABTB1	0.5356
AIPL1	DNAJB2	0.0086
AIPL1	LOXHD1	-0.0488
AIPL1	TCEB3B	0.1692
AK2	HDAC1	0.4471
AK7	TTC8	0.5486
AKR1A1	TMEM53	0.5868
AKR1A1	TSTA3	0.4972
AKR1B1	ADPRH	0.5208
AKR1B1	DFNA5	0.6087
AKR1B1	RIN3	0.6295
AKR1B10	CES1	0.2033
AKR1B10	CLDN1	0.1928
AKR1B10	GPX2	0.3145
AKR1B10	IL8	0.3249
AKR1B10	P4HA2	0.2664
AKR1B10	PITPNC1	0.1742
AKR1B10	RABL2A	-0.1438
AKR1B10	SPRR2F	0.362
AKR1B10	TRIM26	0.0603
AKR1B10	TXNDC17	0.1616
AKR1B10	VNN3	0.2328
AKR7A2	AKR7A3	0.6202
AKR7A2	SARS	0.3832
AKR7A3	SLC1A4	0.437
AKT1	ADSSL1	0.5685
AKT1	CRIP2	0.5461
AKT1	GNB2	0.4884
AKT1	GPR137	0.3826
AKT1	KLC1	0.4283
AKT1	MMP15	0.4284
AKT1	NOC3L	-0.4238
AKT1	SETD3	0.3975
AKT1	TP53INP2	0.2708
AKT1S1	CLPTM1	0.4637
AKT1S1	KDELR1	0.5481
AKT1S1	LYPLA2	0.5145
AKT1S1	MED25	0.7197
AKT1S1	NR1H2	0.726
AKT1S1	PIH1D1	0.6546
AKT1S1	RDH13	0.434
AKT1S1	RFFL	-0.3665
AKT1S1	UBE2M	0.7162
AKT2	SIPA1L3	0.4923
AKT3	ATP2B4	0.4506
AKT3	CD109	0.4037
AKT3	LRCH1	0.5154
AKT3	TLN2	0.3235
AKTIP	RBL2	0.5394
AMACR	DUSP10	0.3353
AMD1	NRG3	0.1667
AMDHD1	CCDC38	0.2098
AMDHD2	RBM19	0.4207
AMICA1	CLEC10A	0.8869
AMICA1	CR1	0.7278
AMICA1	FCN1	0.8012
AMICA1	PADI4	0.2844
AMICA1	PTGDS	0.7553
AMIGO1	ZFYVE9	0.3859
AMIGO2	FAM113B	0.6063
AMIGO2	OSR2	0.2881
AMMECR1L	IWS1	0.5216
AMMECR1L	TMEM185B	0.5667
AMMECR1L	TTC21B	0.5177
AMN	CCDC120	0.0763
AMN	CKB	0.222
AMN	DUOXA1	0.3148
AMN	DUOXA2	0.4055
AMN	FAM131C	0.341
AMN	FOXC2	0.1929
AMN	GAST	0.367
AMN	GFRA4	0.0389
AMN	PCSK1N	0.3205
AMN	THEM5	0.2396
AMN	UPK3B	0.3569
AMOTL2	PPT1	0.1443
AMPD1	DCC	0.3629
AMPD1	DUSP26	0.4265
AMPD1	FAM55D	0.6601
AMPD2	ZCCHC8	-0.3249
AMPD3	SNX10	0.3446
AMT	ACAD11	0.445
AMTN	RAB11FIP5	-0.1438
AMTN	RETSAT	-0.1781
AMTN	TNFSF9	0.2121
AMY2A	RASSF8	-0.1937
AMY2A	RHOXF1	0.1791
AMY2B	ACRC	0.5289
AMY2B	AMY2A	0.4676
AMY2B	LRRC39	0.3744
AMY2B	LYG1	0.5222
AMY2B	MSH4	0.3527
AMY2B	MYH3	0.5436
AMY2B	STRC	0.6196
AMZ1	KCNF1	0.4038
AMZ1	WNT4	0.3331
AMZ2	PSMC5	0.4838
AMZ2	SUPT4H1	0.5806
ANG	CASK	-0.286
ANGEL2	BLZF1	0.6095
ANGEL2	GOLPH3L	0.5095
ANGEL2	KLHL12	0.6354
ANGEL2	SCYL3	0.6
ANGEL2	SDCCAG8	0.4569
ANGEL2	SPATA17	0.5227
ANGEL2	VAMP4	0.6158
ANGEL2	ZBTB41	0.7212
ANGEL2	ZC3H11A	0.6604
ANGPT2	ESM1	0.6427
ANGPT2	KCNJ2	0.5186
ANGPTL1	EFEMP1	0.3812
ANGPTL2	PTRF	0.7752
ANGPTL2	TIMP2	0.8135
ANGPTL4	ADAMTSL4	0.3928
ANGPTL4	ADM	0.6029
ANGPTL4	GFOD1	0.2608
ANGPTL4	RGS6	0.3907
ANGPTL5	KIAA1377	0.393
ANKAR	KCTD18	0.4507
ANKFN1	BLMH	-0.0889
ANKFN1	GLYATL1	0.2635
ANKFY1	ZZEF1	0.7603
ANKMY1	CBX4	0.3599
ANKMY1	D2HGDH	0.6488
ANKRA2	BTF3	0.5911
ANKRA2	KCNK12	-0.4163
ANKRA2	MAST4	0.5928
ANKRA2	MCCC2	0.6518
ANKRA2	MSH3	0.6341
ANKRA2	PHF15	0.5993
ANKRA2	PNPLA4	0.4808
ANKRA2	PTCD2	0.6056
ANKRA2	RAD17	0.723
ANKRD10	UPF3A	0.6035
ANKRD11	CMIP	0.4744
ANKRD11	DHX38	0.7241
ANKRD11	MON1B	0.5105
ANKRD12	KIAA2026	0.6334
ANKRD12	LPIN2	0.434
ANKRD12	SNRK	0.5766
ANKRD12	ZFP161	0.6103
ANKRD12	ZNF33B	0.4393
ANKRD13D	RAD9A	0.8212
ANKRD13D	RNASEH2C	0.5545
ANKRD13D	SSH3	0.5341
ANKRD16	ECHDC3	0.484
ANKRD17	BMP2K	0.6019
ANKRD17	SDAD1	0.6504
ANKRD23	GPR45	0.1708
ANKRD23	HCN3	0.4028
ANKRD23	REC8	0.3534
ANKRD23	SEMA4C	0.5574
ANKRD26	CCDC7	0.4553
ANKRD27	RGS9BP	0.5801
ANKRD29	ABCA5	0.3398
ANKRD29	CBX7	0.509
ANKRD29	LAMA3	0.6562
ANKRD29	LRRC34	0.2333
ANKRD29	RGS9	0.2735
ANKRD29	SGPP1	0.2542
ANKRD30A	DNAH5	0.5906
ANKRD30A	MEGF9	0.5495
ANKRD30A	SH3BGRL	0.4684
ANKRD35	MPO	0.2887
ANKRD36	DCLRE1C	0.3253
ANKRD36	DNAJB7	0.4117
ANKRD36	PHF21A	0.3643
ANKRD36	RC3H1	0.3167
ANKRD40	EAF1	0.4731
ANKRD40	SPAG9	0.7336
ANKRD44	HRH2	0.5399
ANKRD44	INPP4A	0.6441
ANKRD49	CCDC84	0.4178
ANKRD49	CWC15	0.5533
ANKRD49	FAM76B	0.6627
ANKRD50	DAAM1	0.5805
ANKRD50	EPS8	0.4704
ANKRD50	HS6ST3	0.4314
ANKRD50	PDE5A	0.4373
ANKRD50	SEMA3C	0.4754
ANKRD54	ASCC2	0.6541
ANKRD54	GCAT	0.6584
ANKRD6	BICD1	0.4628
ANKRD7	NR1I2	0.268
ANKRD7	SMARCD1	0.1159
ANKS1A	USP49	0.5712
ANKS1B	FAM71C	0.3343
ANKS3	DEXI	0.5529
ANKS3	FRS3	0.6232
ANKS3	LUC7L	0.775
ANKS3	PLEKHH3	0.647
ANLN	DBF4	0.7279
ANLN	FAM105B	0.498
ANLN	GARS	0.5343
ANLN	SCRN1	0.2198
ANLN	TRIM59	0.5131
ANP32B	GTF3C5	0.5302
ANP32B	HIATL2	0.2351
ANP32E	SLC2A8	-0.358
ANTXR1	CD55	0.5347
ANTXR1	CLIC4	0.5857
ANTXR1	DFNA5	0.5197
ANTXR1	DPYSL3	0.7809
ANTXR1	FGF1	0.6715
ANTXR1	GLIS3	0.7724
ANTXR1	HSD17B6	0.6333
ANTXR1	ITGA11	0.8214
ANTXR1	SGIP1	0.7931
ANTXR1	TM6SF2	0.6327
ANTXR1	WNT5A	0.5436
ANXA1	ANXA4	0.4149
ANXA1	ANXA5	0.4933
ANXA1	CLIP4	0.5475
ANXA1	CSDA	0.5992
ANXA1	EIF5A2	0.5505
ANXA1	EMP1	0.5668
ANXA1	EPHA2	0.6059
ANXA1	ETS2	0.5934
ANXA1	LIF	0.5423
ANXA1	NRBF2	0.4774
ANXA1	SAT1	0.4174
ANXA1	SH3GLB1	0.4117
ANXA13	DIO3	0.2209
ANXA5	KDELR3	0.525
ANXA7	HERC4	0.4584
ANXA8L2	GPR87	0.6032
ANXA8L2	JAG1	0.3649
ANXA8L2	S100A2	0.757
ANXA9	CXXC5	0.691
ANXA9	HDAC11	0.5148
ANXA9	KCNK15	0.6611
ANXA9	KRT37	0.5803
ANXA9	SCCPDH	0.596
AOC3	CDO1	0.6161
AOC3	SEMA3G	0.7023
AOC3	SVEP1	0.7671
AOC3	TRHDE	0.6831
AOX1	HUNK	0.2823
AQP1	ATP1B2	0.6404
AQP1	GPR146	0.6615
AQP1	NES	0.3365
AQP1	PPP1R14A	0.4481
AQP1	RASIP1	0.6262
AQP11	NDUFC2	0.5389
AQP11	SLC1A4	0.2992
AQP12B	EFCAB3	0.0985
AQP2	ANKRD53	0.1614
AQP2	AQP6	0.6168
AQP2	ASTL	-0.0365
AQP2	FAIM2	0.3817
AQP2	HDLBP	0.111
AQP2	SH3YL1	0.2113
AQP2	SRBD1	-0.0035
AQP2	TACR2	0.163
AQP2	VPS18	-0.1374
AQP4	LEMD2	-0.0258
AQP4	SLC43A2	0.094
AQP4	WBP2NL	0.1591
AQP4	ZFAND2B	0.0584
AQP5	AQP2	0.6982
AQP5	GPRIN2	0.5404
AQP5	SCGB3A1	0.358
AQP5	SLC5A1	0.5368
AQP6	DMC1	0.1415
AQP6	MANSC1	0.2822
AQP7	ACADL	0.4757
AQP7	GYG2	0.4536
AQP7	KCNIP2	0.8548
AQP7	LHCGR	0.5341
AQP7	TMEM37	0.6409
AQP8	LCMT1	0.3735
AQP9	BCAT1	0.577
AQP9	BCL2A1	0.6675
AQP9	CTSL1	0.6784
AQP9	HS3ST2	0.4365
AQP9	IL1RN	0.3795
AQP9	MS4A6E	0.3456
AQP9	TM4SF19	0.6464
AQR	RTF1	0.6724
AQR	ZNF770	0.8088
AR	ABCC11	0.6132
AR	KIAA1958	0.4745
AR	NFIC	0.5865
AR	RAB27B	0.7171
AR	RREB1	0.5907
AR	SPTLC2	0.6876
AR	TMTC2	0.5016
AR	WIPF2	0.4487
ARAF	OTUD5	0.5886
ARAF	TBC1D25	0.5821
ARCN1	HYOU1	0.5611
ARCN1	STT3A	0.7283
ARF1	ARL8A	0.6042
ARF1	EPHX1	0.3779
ARF1	GUK1	0.642
ARF1	PSEN2	0.5359
ARF1	TRIM11	0.6695
ARF3	PRKAG1	0.6311
ARF3	RAB5B	0.6743
ARF4	ZNF142	-0.2875
ARF5	ARMC10	0.4268
ARF5	ATP6V1F	0.7721
ARF5	IMMP2L	0.3818
ARF5	ZNHIT1	0.8124
ARFGEF1	ARL6IP1	0.4551
ARFGEF1	ATP6V1H	0.5561
ARFGEF1	CSPP1	0.7381
ARFGEF1	STAU2	0.7565
ARFGEF1	UBR5	0.7787
ARFIP1	CDKN2AIP	0.5995
ARFIP1	MMAA	0.5628
ARFIP1	SCOC	0.676
ARFIP1	SLC10A7	0.5612
ARFIP1	TMEM33	0.4936
ARFIP1	UBE2D3	0.4821
ARFIP1	USP38	0.6791
ARFIP1	ZNF330	0.4846
ARHGDIB	RBP5	0.3298
ARHGDIB	UCP2	0.3924
ARHGDIG	EFNA2	0.3496
ARHGEF1	ARRDC2	0.6356
ARHGEF11	CLCN2	0.2315
ARHGEF11	COPA	0.5955
ARHGEF11	DENND4B	0.4632
ARHGEF11	MED12	0.4891
ARHGEF11	PDE4DIP	0.4066
ARHGEF11	PRUNE	0.5309
ARHGEF11	SMG7	0.49
ARHGEF12	CTNND1	0.5367
ARHGEF12	DIXDC1	0.684
ARHGEF12	PAFAH1B2	0.7503
ARHGEF12	SNX19	0.6756
ARHGEF12	TECTA	0.5151
ARHGEF15	GDF3	0.5451
ARHGEF15	NOS3	0.6989
ARHGEF16	MAST2	0.2949
ARHGEF17	POFUT2	0.334
ARHGEF4	ATOH7	0.397
ARHGEF4	BCL2L10	0.4405
ARHGEF4	CIB2	0.5574
ARHGEF4	IRX4	0.4793
ARHGEF4	MARK1	0.3372
ARHGEF4	NUMBL	0.3748
ARHGEF4	OXCT2	0.4343
ARHGEF4	PDX1	0.3315
ARHGEF4	PRIMA1	0.3971
ARHGEF4	ULBP3	0.5179
ARHGEF5	ZNF398	0.3423
ARHGEF6	CD44	0.3914
ARHGEF7	ANKRD10	0.5992
ARID1A	PHACTR4	0.6022
ARID1A	PUM1	0.6713
ARID1B	TULP4	0.5936
ARID2	ERBB3	0.5518
ARID2	SENP1	0.656
ARID2	SP1	0.7899
ARID2	TWF1	0.5819
ARID3A	SLC44A3	-0.2673
ARID4A	NIN	0.623
ARID4A	SENP7	0.728
ARID4B	ANGEL2	0.6671
ARID4B	MTR	0.7395
ARID4B	ZC3H11A	0.702
ARID5A	NFATC1	0.3754
ARIH1	FBXO22	0.5631
ARIH2	GNL3	0.5471
ARL1	TMEM50B	0.3744
ARL1	ZCRB1	0.3069
ARL11	RIPK3	0.3379
ARL15	PRKCH	0.4693
ARL3	SFXN2	0.6189
ARL4C	BICD1	0.4931
ARL4C	FGF11	0.4332
ARL4C	MGAT1	0.4708
ARL4C	RIN3	0.6247
ARL4C	TRIB2	0.4215
ARL4C	WDR82	0.2443
ARL5B	CUL2	0.656
ARL5B	ERCC6	0.5873
ARL5B	NLN	0.5746
ARL5B	VKORC1L1	0.4655
ARL5B	ZNF569	0.3603
ARL6	IFT57	0.3456
ARL6	MLF1	0.3463
ARL6IP4	CLTB	0.7357
ARL6IP4	NCOR2	0.3274
ARL8B	SUMF1	0.4711
ARL9	HRASLS	0.4343
ARL9	PLEKHB1	0.3745
ARMC1	CSPP1	0.6497
ARMC1	E2F5	0.6523
ARMC1	LYPLA1	0.6237
ARMC1	MTFR1	0.7953
ARMC1	PRKDC	0.7249
ARMC1	RAB2A	0.6991
ARMC1	RB1CC1	0.7793
ARMC1	RRS1	0.3897
ARMC1	UBE2W	0.795
ARMC1	VCPIP1	0.798
ARMC10	MKRN1	0.4509
ARMC10	PMPCB	0.6166
ARMC10	RABGEF1	0.3606
ARMC2	FIG4	0.4449
ARMC2	PPIL6	0.491
ARMC3	LRRC43	0.2688
ARMC6	SARS2	0.565
ARMC6	TMEM161A	0.774
ARMC6	UPF1	0.6187
ARMC7	SLC16A5	0.3147
ARMC8	DBR1	0.7393
ARMC8	DNAJC13	0.6945
ARMC8	GTF2E1	0.4977
ARMC8	STAG1	0.6693
ARMCX1	GLA	0.3379
ARMCX2	ARMCX6	0.4591
ARMCX3	ARMCX1	0.4892
ARMCX3	ARMCX5	0.4959
ARMCX6	ARMCX3	0.6103
ARRB2	PFN1	0.6185
ARRDC1	RGS3	0.3509
ARRDC2	MAST3	0.4968
ARRDC3	ARSK	0.4296
ARSA	NAGA	0.3266
ARSB	ACOT9	0.4662
ARSB	ANXA5	0.467
ARSB	CMTM1	0.6041
ARSB	DYRK2	0.5673
ARSB	FNDC3B	0.5819
ARSB	SGMS2	0.5605
ARSE	TMEM59L	0.3763
ARSG	GSTP1	-0.5648
ARSG	LONRF2	0.6605
ARSG	SLC16A6	0.8265
ARSG	TTYH3	-0.5165
ARSJ	KCNK2	0.3098
ARSJ	PDLIM5	0.2582
ARSJ	TGFB2	0.4357
ARSK	RFESD	0.4748
ART3	ABI1	0.3607
ART3	AK2	0.478
ART3	BTC	0.2241
ART3	CBX5	-0.0572
ART3	CCDC106	-0.3357
ART3	CDKN2A	0.4506
ART3	CEACAM8	0.1042
ART3	CEBPE	0.0492
ART3	CHCHD5	-0.4057
ART3	CHST4	0.5867
ART3	CNKSR3	0.3961
ART3	COPS4	-0.3141
ART3	CYP2A13	-0.038
ART3	CYP2A7	-0.2401
ART3	DCLK2	0.356
ART3	DCP2	-0.2279
ART3	DHDH	0.3217
ART3	DYRK3	0.1898
ART3	EIF2C1	0.2168
ART3	ETS1	0.2589
ART3	FAM110C	-0.352
ART3	FAM19A3	0.6034
ART3	FRZB	-0.1014
ART3	FZD4	-0.3302
ART3	GIPC3	0.119
ART3	GNE	0.0664
ART3	GP2	-0.5394
ART3	GPR158	0.2664
ART3	HPS3	-0.0786
ART3	HSD17B4	-0.5051
ART3	IQCE	-0.241
ART3	JPH2	0.266
ART3	KCNK4	0.0301
ART3	KIAA0020	0.551
ART3	KRT18	-0.5331
ART3	LUZP4	0.2312
ART3	MAD2L2	0.3047
ART3	MCF2L	-0.2754
ART3	MDC1	0.2772
ART3	MPP6	0.5195
ART3	NAT2	-0.2543
ART3	NEURL2	0.0921
ART3	NKRF	0.3154
ART3	NUDCD3	-0.2634
ART3	NXPH1	-0.2519
ART3	OBP2B	0.3094
ART3	PCDHB11	-0.2288
ART3	PDPR	0.0285
ART3	PDXK	0.5154
ART3	PEAR1	-0.2158
ART3	PLXNA1	0.3549
ART3	POU5F1	0.6325
ART3	PPP1R8	0.3315
ART3	PRDM15	0.2213
ART3	PRNP	0.4646
ART3	PVRL1	0.2969
ART3	RAB25	0.024
ART3	RGSL1	0.2074
ART3	RNF19B	0.3939
ART3	RTP1	0.2474
ART3	SEC14L4	0.4411
ART3	SEL1L	-0.3472
ART3	SLC22A16	0.5549
ART3	SLC2A12	0.5169
ART3	SLC45A4	0.3865
ART3	SLC6A11	0.4394
ART3	STK17A	0.1708
ART3	THBS1	-0.2004
ART3	TNF	0.4106
ART3	TUBA3D	-0.4305
ART3	WDR64	0.1564
ART3	ZIC1	0.5382
ART3	ZMYND10	-0.55
ART3	ZNF747	-0.4303
ART3	ZNF91	-0.4567
ARV1	BLZF1	0.4806
ASAH1	KIF13B	0.6376
ASAH1	TNFRSF10C	0.3281
ASB1	CBX6	0.515
ASB1	CLN8	0.3902
ASB2	TOX2	0.6435
ASB3	ZNF512	0.2446
ASB5	FGF6	0.3755
ASB7	FAM103A1	0.4164
ASB7	PDE8A	0.4365
ASB8	ARF3	0.5571
ASB8	TFCP2	0.3222
ASCC2	EWSR1	0.6438
ASCC2	PPIL2	0.5225
ASCC2	SMARCB1	0.6443
ASCC2	TOM1	0.6063
ASCC3	LACE1	0.434
ASCC3	ZNF292	0.7033
ASCL1	ACADS	-0.029
ASCL1	CCNB3	0.2088
ASCL1	ENTPD8	0.3292
ASCL1	EPB41	0.2664
ASCL1	PAH	0.58
ASCL1	PHACTR3	0.2472
ASCL1	TGM3	0.3081
ASF1B	RNASEH2A	0.7542
ASGR1	VWCE	0.4278
ASH1L	ETV3	0.7995
ASH1L	GATAD2B	0.6967
ASH1L	KLHL20	0.7192
ASH1L	MAN1A2	0.7184
ASH1L	MLL	0.6868
ASH1L	OTUD7B	0.6191
ASH1L	PRKAB2	0.5125
ASH1L	TOR1AIP1	0.7344
ASH1L	ZBTB37	0.8205
ASH1L	ZNF669	0.5605
ASH2L	BRF2	0.8337
ASH2L	DDHD2	0.8491
ASH2L	PROSC	0.8512
ASH2L	TM2D2	0.6888
ASH2L	WHSC1L1	0.8308
ASNA1	DNASE2	0.622
ASNA1	FAM125A	0.6054
ASNA1	GPR108	0.4742
ASNA1	PKN1	0.5017
ASNA1	PRDX2	0.6674
ASNA1	PRKACA	0.3624
ASNS	CEBPG	0.5755
ASNS	CHAC1	0.531
ASNS	SLC7A11	0.3672
ASNS	YARS	0.579
ASNSD1	NFE2L2	0.3897
ASNSD1	PMS1	0.553
ASPHD1	DNAJC6	0.216
ASPHD1	SEZ6L2	0.7459
ASPHD2	KCTD17	0.3189
ASPM	CASC5	0.8025
ASPM	CENPF	0.928
ASPM	CENPL	0.7911
ASPM	DEPDC1	0.8536
ASPM	FAM111B	0.7715
ASPM	IPO9	0.6291
ASPM	KIF14	0.94
ASPM	POLD3	0.441
ASPM	TOP2A	0.8323
ASPN	GJB2	0.5962
ASPSCR1	CHMP6	0.8092
ASPSCR1	GAA	0.5864
ASS1	WT1	0.369
ASTN2	KCNMA1	0.4887
ASXL2	BIRC6	0.8956
ASXL2	DDI2	0.9095
ASXL2	EXOC6B	0.9088
ASXL2	MGAT5	0.9155
ASXL2	PPTC7	0.8663
ASXL2	SETX	0.7708
ASXL2	TGOLN2	0.6922
ASXL2	USP12	0.8789
ASXL3	DACH2	0.3068
ASZ1	ADAM7	0.0834
ATAD1	BMPR1A	0.4706
ATAD1	ERLIN1	0.3357
ATAD1	FAM35A	0.5556
ATAD1	GHITM	0.3858
ATAD1	KIAA1279	0.4512
ATAD1	PTEN	0.6407
ATAD1	VPS26A	0.3145
ATAD2	CCNE2	0.7626
ATAD2	LIN54	0.5293
ATAD2	MCM4	0.7471
ATAD2	MTBP	0.7857
ATAD2	MYBL1	0.6404
ATAD2	NDRG1	0.3347
ATAD2	WDR67	0.7178
ATAD2B	JARID2	0.4007
ATAD2B	OPHN1	0.4462
ATAD2B	PLAGL2	0.4483
ATAD2B	SMC6	0.699
ATAD2B	STX17	0.5131
ATAD3A	ATAD3B	0.7922
ATAD3A	ENO1	0.5791
ATAD3A	KIAA2013	0.6988
ATAD3A	MRTO4	0.6359
ATAD3A	NOC2L	0.8468
ATAD3A	PUSL1	0.7663
ATAD3A	RCC2	0.4235
ATAD3A	RTN4R	0.4961
ATAD3A	SRM	0.6895
ATAD3B	ZDHHC18	0.4501
ATAD5	ACAA1	-0.5643
ATAD5	CDK5R1	0.4201
ATAD5	CENPK	0.6197
ATAD5	CRLF3	0.6028
ATAD5	FANCB	0.7087
ATAD5	FMR1	0.5855
ATAD5	GINS1	0.631
ATAD5	MED14	0.5832
ATAD5	RHOC	-0.5496
ATAD5	RTTN	0.4908
ATAD5	SUZ12	0.692
ATAD5	TTF2	0.6366
ATCAY	AQP10	-0.0234
ATCAY	CHRNB1	-0.033
ATCAY	CLEC2D	0.0068
ATCAY	COL20A1	0.1154
ATCAY	CPLX2	0.3027
ATCAY	CYP3A43	0.0534
ATCAY	ITGB1BP3	0.0792
ATCAY	NKX2-5	0.1448
ATCAY	NR5A1	0.2274
ATCAY	SLIT1	0.2035
ATCAY	SOHLH1	0.1251
ATCAY	SYNGR4	0.0941
ATE1	DGUOK	-0.6478
ATE1	NHLRC2	0.8206
ATF1	FUBP3	0.5225
ATF2	KIAA1715	0.7944
ATF3	FAM71A	0.2794
ATF6	EDEM3	0.6486
ATF6	SLC30A1	0.5758
ATF7IP	RECQL	0.6307
ATG16L1	GNA14	0.4141
ATG16L1	LRRFIP1	0.4564
ATG16L1	SH3BP4	0.4435
ATG16L2	CEP135	0.1096
ATG2B	TRIP11	0.7514
ATG2B	ZFYVE26	0.5987
ATG3	CPOX	0.2963
ATG4B	BCS1L	0.6752
ATG4B	GPR35	0.5854
ATG4B	NRN1L	0.4502
ATG4B	PASK	0.4403
ATG4B	SMPD4	0.4948
ATG4B	STK25	0.8216
ATG4B	ZFAND2B	0.7217
ATG4D	DHPS	0.6912
ATG4D	MCOLN1	0.502
ATG4D	PAK6	0.1592
ATG5	AIM1	0.5581
ATG5	CCNC	0.6324
ATG5	HACE1	0.4919
ATG5	PDSS2	0.6819
ATG5	SEC63	0.6616
ATG5	SNX3	0.6773
ATG9A	ANKZF1	0.4717
ATG9B	GPHA2	0.2261
ATG9B	PRDM12	0.3606
ATM	RNF125	0.5178
ATM	TBRG1	0.4546
ATOH7	ACYP2	0.3381
ATOH7	ADAM11	0.3208
ATOH7	CNNM1	0.3818
ATOH7	DLL3	0.4685
ATOH7	H2AFY2	0.3474
ATOH7	KIF3C	0.3035
ATOH7	MEIG1	0.2829
ATOH7	QRICH2	0.4291
ATOH7	RYR1	0.3902
ATOH7	SLC1A6	0.334
ATOH7	SLC30A10	0.3256
ATOH7	TPCN1	-0.3638
ATOH7	TSPYL5	0.3106
ATOH8	FXYD1	0.7422
ATOH8	PER1	0.585
ATP10A	NEK6	0.4466
ATP11C	ENOX2	0.5953
ATP11C	ZBTB33	0.5009
ATP13A3	FYTTD1	0.7291
ATP13A4	FAM5C	0.3298
ATP13A4	ITGB6	0.3398
ATP13A4	TMEM86A	0.3743
ATP13A5	ATP13A4	0.6011
ATP13A5	CLDN8	0.465
ATP13A5	CLIC3	0.2575
ATP13A5	CRISP2	0.2274
ATP13A5	EFNA3	0.298
ATP13A5	HRASLS	0.5307
ATP13A5	KIAA1919	0.205
ATP13A5	NKD1	0.2715
ATP13A5	PITPNM3	0.427
ATP13A5	PPP1R1A	0.3611
ATP13A5	PTPRS	0.2031
ATP13A5	RRBP1	0.2458
ATP13A5	SLC31A1	0.3239
ATP13A5	ZP2	0.3936
ATP1A1	ATP1A3	-0.066
ATP1A2	AKR1C3	0.2596
ATP1A2	SOCS2	0.4901
ATP1A3	ATP1A4	-0.0411
ATP1B2	GPR20	0.4395
ATP1B2	HRC	0.5093
ATP1B3	RNF7	0.4622
ATP2A1	ITGA2B	0.416
ATP2A1	TLX2	0.2257
ATP2C2	DLG3	0.3619
ATP2C2	FA2H	0.4578
ATP5B	CS	0.5932
ATP5C1	ANKRD16	0.3946
ATP5C1	FAIM	0.444
ATP5C1	IDI1	0.425
ATP5C1	PHYH	0.4423
ATP5C1	PSMA3	0.5606
ATP5D	AES	0.7617
ATP5D	FAM108A1	0.8439
ATP5D	GPX4	0.7726
ATP5D	HIGD2A	0.713
ATP5E	GNAS	0.6152
ATP5F1	BCAS2	0.6152
ATP5F1	DPH5	0.4869
ATP5F1	SARS	0.5343
ATP5F1	SDHB	0.4132
ATP5F1	WDR77	0.6527
ATP5G2	AAAS	0.7084
ATP5G2	ATP5O	0.4681
ATP5G2	BTF3	0.6311
ATP5G2	NACA	0.7094
ATP5G2	PCBP2	0.5198
ATP5G2	SMURF2	-0.5481
ATP5G3	GORASP2	0.3991
ATP5G3	SUMO1	0.555
ATP5G3	UQCRFS1	0.469
ATP5H	ATP5G1	0.5485
ATP5H	SUMO2	0.6974
ATP5H	WBP2	0.56
ATP5I	CCDC72	0.73
ATP5I	CNO	0.6028
ATP5I	MYEOV2	0.6537
ATP5I	NDUFB8	0.645
ATP5I	NDUFC1	0.6461
ATP5I	PARK7	0.655
ATP5I	RNF7	0.5103
ATP5I	SERF2	0.6966
ATP5I	SRA1	0.628
ATP5J	LSM3	0.5026
ATP5J	PIGP	0.3718
ATP5J	RWDD2B	0.4925
ATP5J	SOD1	0.6462
ATP5J2	ATP6V1F	0.7398
ATP5J2	CPSF4	0.6703
ATP5J2	NDUFB11	0.6642
ATP5J2	POLR2J	0.7706
ATP5J2	WBSCR22	0.7079
ATP5L	FDX1	0.6392
ATP5L	PTS	0.6564
ATP5L	SDHD	0.56
ATP5O	ATP5J	0.7708
ATP5O	NDUFV3	0.6237
ATP5S	L2HGDH	0.4595
ATP6V0A1	KLHL11	0.3257
ATP6V0B	YRDC	0.4427
ATP6V0C	FAM86A	0.5496
ATP6V0C	LMTK3	0.4278
ATP6V0C	RAG1	-0.4433
ATP6V0C	RNF208	0.6132
ATP6V0C	SEPHS2	0.4396
ATP6V0D1	FHOD1	0.5442
ATP6V0D1	G6PD	0.4748
ATP6V0D1	ZNF558	-0.4633
ATP6V0D2	CNIH3	0.3648
ATP6V0D2	CREG2	0.2499
ATP6V0E1	TMBIM4	0.3421
ATP6V1A	TBC1D23	0.6498
ATP6V1B1	VAX2	0.4938
ATP6V1C1	KIAA0196	0.7745
ATP6V1C1	KLF10	0.3873
ATP6V1C1	PAIP2	0.4199
ATP6V1C1	RRM2B	0.7565
ATP6V1C1	VCPIP1	0.7192
ATP6V1C2	CRABP1	0.4746
ATP6V1D	ISCA2	0.5541
ATP6V1E1	MED28	-0.2458
ATP6V1F	VAMP8	0.5981
ATP6V1H	TMEM68	0.7421
ATP7A	ARMCX5	0.5001
ATP7A	HERC3	0.6416
ATP7A	SC5DL	0.453
ATP7A	ZNF449	0.5343
ATP7B	KCNJ13	0.3593
ATP8B1	MTSS1	0.289
ATP8B3	CACNA1I	0.3187
ATP8B4	PLB1	0.5494
ATP8B4	TCTEX1D1	0.3985
ATP9A	CHD6	0.607
ATP9A	SIX4	0.4318
ATP9A	ZNF217	0.5627
ATP9B	SMAD7	0.3517
ATP9B	TSHZ1	0.5479
ATP9B	ZNF407	0.5831
ATPAF1	ABHD10	0.3641
ATPAF1	CPT2	0.5403
ATPAF1	DPH5	0.2777
ATPAF1	MPL	0.0722
ATPAF1	TMEM69	0.5123
ATPAF2	B9D1	0.5598
ATPAF2	DRG2	0.7507
ATPAF2	GLOD4	0.5042
ATPAF2	LRRC48	0.6068
ATPAF2	NT5M	0.5616
ATPAF2	PEMT	0.5176
ATPAF2	SREBF1	0.4841
ATPAF2	TRIM16L	0.2591
ATPAF2	ZNF18	0.4572
ATPIF1	ACYP1	0.4465
ATPIF1	SESN2	0.3625
ATPIF1	TAF12	0.4844
ATR	GK5	0.5659
ATR	RBM41	0.6024
ATRIP	FLNB	0.4776
ATRN	CDS2	0.4978
ATRN	PTPRA	0.6743
ATRN	SLC23A2	0.5219
ATRNL1	TRUB1	0.3687
ATRX	ABCB7	0.4836
ATRX	ARID4A	0.7304
ATRX	CREB1	0.7532
ATRX	HMBOX1	0.6542
ATRX	IPO8	0.5987
ATRX	LIFR	0.4845
ATRX	PHC3	0.736
ATRX	PIK3C2A	0.8054
ATRX	PPP4R2	0.7313
ATRX	PREPL	0.6833
ATRX	RAB11FIP2	0.6937
ATRX	STAG2	0.7752
ATRX	ZNF41	0.776
ATRX	ZNF81	0.8388
ATXN10	SLC25A17	0.6437
ATXN2	BRWD1	0.4723
ATXN2	EP400	0.6014
ATXN2	ZCCHC8	0.5593
ATXN2L	KCTD13	0.5304
ATXN2L	XPO6	0.5507
ATXN7L1	PELO	-0.3174
ATXN7L3	UBTF	0.5293
AUP1	ACP2	0.3133
AUP1	HRAS	0.5613
AUP1	HTRA2	0.659
AUP1	PCGF1	0.6893
AUP1	PREB	0.5883
AUP1	RNF181	0.6386
AUP1	TSSC1	0.5688
AURKA	ARID3A	0.1482
AURKA	BIRC5	0.8208
AURKA	CABLES2	0.609
AURKA	CIAO1	0.1839
AURKA	CSE1L	0.682
AURKA	DOCK1	-0.4064
AURKA	G6PC2	-0.3379
AURKA	NTN4	-0.5423
AURKA	PSMA7	0.6038
AURKA	SLMO2	0.5705
AURKA	UBE2T	0.798
AURKAIP1	AKR1A1	0.5552
AURKAIP1	DVL1	0.811
AURKAIP1	NOL3	0.5372
AURKAIP1	NUDC	0.792
AURKAIP1	PEX10	0.6294
AURKAIP1	PEX14	0.7659
AURKAIP1	PLEKHN1	0.4857
AURKAIP1	RER1	0.6235
AURKAIP1	SDF4	0.8154
AURKAIP1	SSU72	0.6937
AURKAIP1	VWA1	0.6499
AURKAIP1	ZNF593	0.8304
AURKB	FAM64A	0.8942
AURKB	GSG2	0.7805
AURKB	MYBL2	0.8596
AURKB	RELL2	0.2396
AVP	CDC42EP1	0.0909
AVP	DUSP15	0.0577
AVP	ERGIC2	-0.0763
AVP	LRRC47	0.0719
AVP	LRRC59	-0.0365
AVP	NPBWR1	0.0924
AVP	SMN1	-0.0393
AVP	ZNF330	-0.0458
AVPR2	MMP23B	0.6759
AXIN1	RAB11FIP3	0.5417
AXIN1	ZNF598	0.7853
AXL	DSE	0.7175
AXL	KIAA0247	0.4549
AXL	PTGS1	0.4958
AXL	TNFAIP8L3	0.2587
AZI1	HGS	0.796
AZI2	HSD11B2	-0.319
AZI2	MLH1	0.479
AZI2	NKIRAS1	0.4697
AZU1	NFE2	0.3749
B2M	GLRX	0.4744
B2M	NUB1	0.4206
B2M	PCGF5	0.3041
B3GAT3	PPP2R5B	0.4727
B3GAT3	SCYL1	0.645
B3GAT3	TUT1	0.7283
B3GNT3	CDH26	0.3238
B3GNT3	GPR110	0.4932
B3GNT4	CSPG5	0.381
B3GNT4	FADS6	0.3344
B3GNT4	SLC16A13	0.2719
B3GNT5	A2ML1	0.6316
B3GNT5	AADAT	0.4752
B3GNT5	ABCC4	0.4535
B3GNT5	ACOT2	-0.41
B3GNT5	ADD2	0.5117
B3GNT5	AGTPBP1	0.4898
B3GNT5	ANP32E	0.5447
B3GNT5	ATP6V1C2	0.5124
B3GNT5	B3GNT7	0.5468
B3GNT5	BACE2	0.4643
B3GNT5	BARX1	0.4326
B3GNT5	BPI	0.5562
B3GNT5	CCDC67	0.5525
B3GNT5	CCDC88A	0.5685
B3GNT5	CCNE1	0.5256
B3GNT5	CYB5R2	0.4242
B3GNT5	DDX43	0.2003
B3GNT5	DGKG	0.5745
B3GNT5	DMRT1	0.5421
B3GNT5	DOCK5	0.255
B3GNT5	DSC2	0.6245
B3GNT5	ELAVL2	0.1959
B3GNT5	EN1	0.6062
B3GNT5	EPHB1	0.597
B3GNT5	FAM124A	0.5094
B3GNT5	FAM19A4	0.499
B3GNT5	FAM57A	0.4884
B3GNT5	FGF11	0.4268
B3GNT5	FIGN	0.4625
B3GNT5	FOXC1	0.749
B3GNT5	GATAD1	-0.3978
B3GNT5	GEMIN8	-0.3878
B3GNT5	GHRL	0.2583
B3GNT5	GJB3	0.524
B3GNT5	GNB4	0.4946
B3GNT5	GPR77	-0.6492
B3GNT5	GSTP1	0.5695
B3GNT5	GTPBP8	0.5687
B3GNT5	HIST1H1A	0.3258
B3GNT5	HRASLS	0.4382
B3GNT5	HRK	0.4704
B3GNT5	HSPA1L	-0.381
B3GNT5	IGF2BP2	0.656
B3GNT5	KCMF1	0.5629
B3GNT5	KCNN4	0.5591
B3GNT5	KRT16	0.6401
B3GNT5	LANCL3	0.6154
B3GNT5	LCMT2	-0.5267
B3GNT5	LDHB	0.6006
B3GNT5	LYN	0.6859
B3GNT5	MCCC1	0.4593
B3GNT5	MCF2L2	0.7028
B3GNT5	MFI2	0.5593
B3GNT5	MTHFD1L	0.6738
B3GNT5	NFE2L3	0.5149
B3GNT5	NPM2	0.5405
B3GNT5	NR2E1	0.5703
B3GNT5	NRTN	0.4155
B3GNT5	NT5DC2	0.4483
B3GNT5	OLAH	0.5958
B3GNT5	PGBD5	0.465
B3GNT5	PITPNM3	0.3756
B3GNT5	PLA2G4A	0.652
B3GNT5	PLOD1	0.5253
B3GNT5	PNMA5	0.2047
B3GNT5	POU5F1	0.5488
B3GNT5	PPARGC1A	0.3952
B3GNT5	PRDM13	0.4866
B3GNT5	PSAT1	0.7238
B3GNT5	PTPLA	0.4986
B3GNT5	QPCT	0.3281
B3GNT5	RAB11FIP3	-0.5312
B3GNT5	RASD2	0.4317
B3GNT5	RGS20	0.5202
B3GNT5	SEC14L4	0.4829
B3GNT5	SH2D2A	0.4925
B3GNT5	SHC3	0.3108
B3GNT5	SLC16A10	0.6269
B3GNT5	SLC22A16	0.4906
B3GNT5	SLC24A1	-0.3607
B3GNT5	SLC29A3	-0.3741
B3GNT5	SLC45A3	0.4326
B3GNT5	SLC6A11	0.4688
B3GNT5	SLC6A2	0.6237
B3GNT5	SLC7A8	-0.598
B3GNT5	SLCO1A2	0.3892
B3GNT5	SOX30	0.3805
B3GNT5	SRD5A1	0.4589
B3GNT5	STAC	0.6725
B3GNT5	SURF1	-0.4654
B3GNT5	TLX1	0.3659
B3GNT5	TMCC2	0.5885
B3GNT5	TMEM71	0.5998
B3GNT5	TNFRSF21	0.61
B3GNT5	TREX2	0.295
B3GNT5	TRH	-0.3947
B3GNT5	UGT2B7	0.4185
B3GNT5	VLDLR	0.4467
B3GNT5	YEATS2	0.6524
B3GNT5	ZC3H10	-0.4677
B3GNT5	ZIC1	0.5086
B3GNT5	ZIC4	0.5129
B3GNT5	ZNF462	0.6096
B3GNT5	ZNF488	0.4759
B3GNT5	ZNF91	-0.3373
B3GNT7	KCNT1	0.1656
B3GNT7	SHH	0.0613
BACE2	TMPRSS2	0.4131
BACH1	HIVEP1	0.6445
BACH1	JHDM1D	0.5732
BACH1	LRRC40	0.5475
BACH1	PGAM2	-0.3093
BACH1	USP25	0.548
BACH2	ADD3	0.5344
BACH2	CREB5	0.5606
BACH2	EIF2AK1	-0.3548
BACH2	FOXN3	0.6518
BACH2	IGSF10	0.6753
BACH2	KLF12	0.5939
BACH2	KLK1	0.4745
BACH2	KPNA5	0.3875
BACH2	LAMB1	0.6496
BACH2	PKIA	0.5078
BACH2	PLAGL1	0.7012
BACH2	STON1	0.651
BACH2	ZFP36L2	0.5418
BAD	GPR137	0.7755
BAD	RHOD	0.6037
BAD	VEGFB	0.6758
BAD	ZNHIT2	0.4769
BAG2	CCDC88C	-0.3015
BAG2	SDC2	0.3727
BAG4	ERLIN2	0.7444
BAG5	EIF5	0.6565
BAG5	KIAA0317	0.5382
BAG5	PPP2R5C	0.6753
BAG5	RCOR1	0.6983
BAG5	WDR20	0.5667
BAI1	ARC	0.4442
BAI2	BAI1	0.113
BAI3	LPHN3	0.4289
BAK1	FRY	-0.5233
BAK1	ORAI1	0.4505
BAK1	RAB35	0.39
BANF1	CFL1	0.7748
BANF1	EPS15	-0.42
BANF1	MEN1	0.511
BANF1	NUTF2	0.6267
BANF1	RAB7A	0.1361
BANF1	RBM4B	0.311
BANF1	SNX15	0.3717
BANF1	TXNL1	0.2824
BANK1	ARID3B	0.2735
BANK1	CCDC42	0.2855
BANK1	CCR6	0.5814
BANK1	CD160	0.3292
BANK1	CLEC4C	0.624
BANK1	ENTHD1	0.4426
BANK1	F5	0.5358
BANK1	GP1BA	0.6528
BANK1	GUCY2C	0.2853
BANK1	HSF5	0.6597
BANK1	IL21	0.4714
BANK1	KLHL14	0.4188
BANK1	KLRB1	0.7274
BANK1	LTA	0.6999
BANK1	LTK	0.3671
BANK1	MUSK	0.4509
BANK1	OR3A3	0.1824
BANK1	OR6S1	0.217
BANK1	P2RX1	0.6285
BANK1	PTGDS	0.6504
BANK1	SELL	0.7657
BANK1	TCF7	0.5957
BANK1	TIMD4	0.5408
BANK1	VPREB3	0.7033
BARHL2	CNTN5	0.1287
BARHL2	LHX3	0.1471
BATF2	FBXO6	0.475
BATF2	ZBP1	0.7349
BAZ1B	YWHAG	0.5951
BAZ1B	ZC3HAV1L	0.6005
BAZ2B	ABI2	0.5045
BAZ2B	ANKAR	0.4663
BAZ2B	EIF4G3	0.5751
BAZ2B	EPC2	0.7089
BAZ2B	GCC2	0.7309
BAZ2B	GRAMD1C	0.4586
BAZ2B	NCOA1	0.5932
BAZ2B	PLEKHH2	0.3935
BAZ2B	RGPD5	0.5138
BAZ2B	ZNF484	0.653
BBC3	FDXR	0.6019
BBC3	H1FX	0.6554
BBOX1	C4BPA	0.5204
BBOX1	GRAMD2	0.4851
BBOX1	MMP7	0.6342
BBOX1	SPINK5	0.3079
BBOX1	TNFRSF11A	0.3615
BBS1	CMYA5	0.5535
BBS1	CTSF	0.4623
BBS1	FBXO36	0.7078
BBS1	IRS1	0.5085
BBS1	KCTD3	0.5078
BBS1	KIAA0319L	0.5186
BBS1	LMAN2L	0.3414
BBS1	NUMA1	0.5419
BBS1	PVRL2	0.3619
BBS1	SSH3	0.5895
BBS1	ZNF311	0.4013
BBS10	LEMD3	0.6147
BBS10	TBC1D15	0.5654
BBS12	PLRG1	0.2285
BBS4	CRADD	0.3349
BBS4	DHFRL1	0.4337
BBS4	PIGB	0.493
BBS4	SNX1	0.6181
BBS4	SPG11	0.6649
BBS4	TM2D1	0.3421
BBS7	ADH5	0.3578
BBS7	SGCB	0.4775
BBS9	SUPT3H	0.2579
BCAR3	MAGI3	0.4165
BCAS1	GOT2	0.337
BCAS1	LYPD3	0.2845
BCAS1	SLC2A10	0.5763
BCAS1	TSPAN1	0.6082
BCAS2	CEPT1	0.3604
BCAS2	GLMN	0.4632
BCAS2	GNAI3	0.5341
BCAS2	HBXIP	0.4758
BCAT1	ATP6V0D2	0.5286
BCDIN3D	ZC3H10	0.5045
BCHE	ADCK4	0.0063
BCHE	DLEU1	-0.0854
BCKDHA	ADCK4	0.6838
BCKDHA	ERCC2	0.5529
BCKDK	CDIPT	0.674
BCKDK	HSD3B7	0.5924
BCKDK	ORAI3	0.6362
BCKDK	PRSS8	0.4996
BCL11A	ART3	0.657
BCL11A	CLEC2L	0.4306
BCL11A	CNGA1	0.6002
BCL11A	CSNK2A2	0.3988
BCL11A	DCPS	0.4568
BCL11A	EGFR	0.5993
BCL11A	EPHB6	0.6273
BCL11A	GPR83	0.1665
BCL11A	HTR3A	0.4022
BCL11A	KCNH8	0.5975
BCL11A	KIRREL3	0.491
BCL11A	LMO4	0.6103
BCL11A	MATN1	0.3895
BCL11A	NFIB	0.613
BCL11A	NHSL1	0.518
BCL11A	PDE7A	0.5315
BCL11A	PROM1	0.6325
BCL11A	PRSS16	0.3386
BCL11A	PTCH2	0.3801
BCL11A	RXFP4	0.1964
BCL11A	SGPP2	0.3163
BCL11A	SLAIN1	0.4991
BCL11A	SLC26A9	0.5911
BCL11A	SLC35F3	0.488
BCL11A	SLC6A14	0.6766
BCL11A	SLC6A16	0.4896
BCL11A	SLCO5A1	0.6047
BCL11A	SOSTDC1	0.6298
BCL11A	SPRY2	0.4636
BCL11A	STAC2	0.6208
BCL11A	STBD1	-0.3371
BCL11A	SYCP2L	0.3515
BCL11A	TMIE	0.3935
BCL11A	TPD52L3	0.2765
BCL11A	TRIM29	0.6789
BCL11A	TTLL4	0.6449
BCL11A	WNT6	0.6644
BCL11A	ZNF750	0.3009
BCL2	CDON	0.5449
BCL2	FAM98A	-0.5317
BCL2	LYPD6	0.5717
BCL2	PMAIP1	0.3971
BCL2A1	CAMK1G	0.3642
BCL2A1	CCL3	0.6148
BCL2A1	HTRA4	0.6574
BCL2A1	IL1R2	0.5738
BCL2A1	MYO7A	0.3457
BCL2A1	RASGEF1B	0.5568
BCL2A1	RHEBL1	0.377
BCL2L10	TTC22	0.4029
BCL2L11	RNF19A	0.3162
BCL2L12	ATF5	0.5197
BCL2L12	BAX	0.6963
BCL2L12	POLD1	0.7096
BCL2L13	ATP6V1E1	0.6052
BCL2L13	CRKL	0.5796
BCL2L14	BIRC3	0.6035
BCL2L14	NR1H3	0.375
BCL2L14	SGPP2	0.3092
BCL6B	CCDC102B	0.568
BCL6B	DLL4	0.7973
BCL6B	FLT4	0.7814
BCL6B	KCNN3	0.4288
BCL6B	LOXHD1	0.6816
BCL6B	MCAM	0.6306
BCL6B	OPN4	0.307
BCL6B	TSPAN18	0.635
BCL9	PIAS3	0.4951
BCS1L	SCLY	0.3086
BDKRB1	BDKRB2	0.6936
BDKRB1	TMPRSS4	0.3262
BDP1	AHCTF1	0.4118
BDP1	COL4A3BP	0.7028
BDP1	FBXW11	0.7001
BDP1	NCOA3	0.5511
BDP1	NIPBL	0.7631
BDP1	NOL8	0.4239
BDP1	PPP1R12A	0.6894
BECN1	CNTD1	0.6134
BECN1	FAM134C	0.7165
BECN1	NBR1	0.7681
BECN1	RAB5C	0.6978
BECN1	SPOP	0.4431
BECN1	SUZ12	0.3381
BECN1	WNT3	0.4032
BEGAIN	PLCH2	0.4408
BEST3	RAB3IP	0.4553
BEST4	ANKRD2	0.1722
BEST4	GPR62	0.2704
BEST4	OXER1	0.2129
BET1	KRCC1	0.4321
BET1	NDUFA5	0.5227
BET1L	TOLLIP	0.5811
BEX1	DYNLT3	0.2002
BEX1	HERC3	-0.094
BEX1	PLCD4	0.3223
BEX1	RAB39B	0.3544
BEX2	BEX1	0.3657
BEX2	BEX4	0.5695
BEX2	WNK3	0.2615
BFSP2	CDV3	0.4737
BFSP2	TIAM1	0.1952
BGN	PEA15	0.3246
BHLHB9	GPRASP2	0.6297
BHMT	KRT12	0.1339
BHMT	LIX1	0.0293
BHMT2	DMGDH	0.7805
BICD1	FRMD5	0.436
BIK	FAM110A	0.4566
BIN1	LYNX1	0.3923
BIN2	PARVG	0.8293
BIN2	PTPN7	0.8922
BIN2	TEC	0.3914
BIN3	CHMP7	0.6113
BIN3	KIAA1967	0.7716
BIN3	NEIL2	0.5348
BIN3	SORBS3	0.6805
BIRC2	CWF19L2	0.612
BIRC2	KIAA1586	0.3488
BIRC2	MED17	0.6147
BIRC2	RBM7	0.6848
BIRC3	IL18	0.576
BIRC3	UBD	0.6966
BIRC5	HN1	0.7211
BIRC5	KPNA2	0.7944
BIRC5	NUP85	0.6303
BIRC5	RAN	0.6712
BIRC5	SLC25A19	0.7033
BIRC5	TK1	0.8113
BIRC6	ATAD2B	0.7538
BIRC6	PUM2	0.6969
BIRC6	TMEM131	0.6769
BIRC6	TRIP12	0.774
BIRC6	USP34	0.8401
BLK	CR2	0.7667
BLK	FCER2	0.8577
BLK	HEMGN	0.545
BLK	VPREB3	0.7875
BLM	CRY2	-0.5853
BLM	TIPIN	0.587
BLM	XPO1	0.6219
BLMH	SLC6A4	0.5142
BLOC1S1	B9D2	0.6428
BLOC1S1	CD63	0.7417
BLOC1S1	CHMP2A	0.7055
BLOC1S1	COPZ1	0.4972
BLOC1S1	OBFC2B	0.6662
BLOC1S1	PFDN5	0.7752
BLOC1S2	ANXA7	0.322
BLVRB	MSRB2	0.4169
BLVRB	RFX3	-0.5421
BLVRB	SDSL	0.59
BLVRB	SERTAD3	0.6358
BLVRB	SULT2B1	0.5763
BLZF1	TMCO1	0.5518
BMI1	DNAJC1	0.5595
BMI1	SPAG6	0.4165
BMP1	ADAMTS4	0.5076
BMP1	ADAMTS7	0.7773
BMP1	FAM127A	0.4786
BMP1	P4HA2	0.399
BMP1	TM6SF2	0.6498
BMP1	TP53I3	0.5886
BMP2	PHLDA1	0.427
BMP2K	SFMBT2	0.5718
BMP2K	SUSD1	0.4833
BMP6	DPEP1	0.3468
BMP6	ENPP2	0.5508
BMP6	FGF2	0.4407
BMP6	FMO2	0.5594
BMP6	SOD3	0.5325
BMP6	TFPI	0.4148
BMP7	SIM2	0.3333
BMPR1B	TM2D1	0.2859
BMPR2	ITGAV	0.7185
BMPR2	KIDINS220	0.709
BMPR2	SOCS5	0.659
BMS1	PDCD11	0.5104
BMS1	POLR3A	0.4195
BMS1	PPRC1	0.4826
BNC1	DSC1	0.4571
BNC2	ADAM23	0.6835
BNC2	BAG2	0.2359
BNC2	FAM107B	0.2001
BNC2	FRMD6	0.6321
BNC2	MAN1A1	0.4935
BNC2	MSRB3	0.8228
BNC2	MYH13	0.4115
BNC2	NUAK1	0.737
BNC2	PAM	0.3887
BNC2	PRICKLE2	0.612
BNC2	PTPRG	0.6391
BNC2	RUNX1T1	0.795
BNC2	SEPT8	0.5433
BNIP1	ATP6V0E1	0.6066
BNIP3L	PPP1R3B	0.5489
BOC	ANKRD35	0.6214
BOC	CDKN1C	0.4778
BOC	DNM3	0.5205
BOC	FGF2	0.5371
BOC	FMO2	0.5979
BOC	FXYD6	0.6796
BOC	GPR17	0.4913
BOC	HLF	0.4783
BOC	ITGA9	0.4923
BOC	LEFTY2	0.6129
BOC	NFIB	0.5423
BOC	OSR1	0.6946
BOC	RHOU	0.3181
BOC	TRIM50	0.3531
BOLA1	DPM3	0.7172
BOLA1	DUSP23	0.6466
[truncated: 25,580 more rows]
