# Supplementary material for: Computational inference of cancer-specific vulnerabilities in clinical samples
Source: Genome Biol. 2020 Jul 27;21:155. doi: 10.1186/s13059-020-02077-1 (PMC7386251; doi:10.1186/s13059-020-02077-1)
Supplement: Supplementary file 7 — Additional file 7: Table S6. ARACNe network in breast cancer. [file 13059_2020_2077_MOESM7_ESM.xlsx]

## Sheet: Table S6
Table S6. ARACNe network in breast cancer
Regulator	Target	Conditional probability
ARHGEF10L	TMEM87B	-0.3
MED21	FGFR1OP2	0.49
RASSF2	TSKS	0.32
FAM49A	TSKS	0.39
HVCN1	TSKS	0.39
CD48	TSKS	0.35
CD28	TSKS	0.33
TRPV2	TSKS	0.38
TLR4	TSKS	0.36
AMICA1	TSKS	0.4
GIMAP1	TSKS	0.48
GYPC	TSKS	0.5
CD3D	TSKS	0.39
CD1D	TSKS	0.32
KLRK1	TSKS	0.34
LCK	TSKS	0.37
TNFRSF8	TSKS	0.46
IKZF1	TSKS	0.31
NARFL	PMM2	0.49
NCAPH2	PMM1	0.55
RARRES1	ASS1	0.44
THSD4	ASS1	-0.45
FAM134B	ASS1	-0.42
PTCH1	ASS1	0.31
CDK6	ASS1	0.31
MAGED2	ASS1	-0.43
FAM49A	ASS1	0.29
ASS1	FSIP1	-0.44
ATOH8	ASS1	0.26
ASS1	GPR126	0.35
ASS1	MET	0.38
BOC	ASS1	0.32
NFIL3	ASS1	0.44
S100A9	ASS1	0.45
S100A8	ASS1	0.42
LRBA	ASS1	-0.43
LASS6	ASS1	-0.37
ASS1	SMOC1	0.4
ASS1	GABRP	0.33
GABRE	ASS1	0.39
TSPAN13	ASS1	-0.34
TXNDC16	ASS1	-0.39
BBS1	ASS1	-0.38
ASS1	ORM2	0.24
ASS1	SPNS2	0.41
COL23A1	ASS1	0.3
KIF19	ASS1	0.32
WWP1	ASS1	-0.39
TRPV6	ASS1	0.41
AFF3	ASS1	-0.47
PTX3	ASS1	0.32
SCPEP1	ASS1	0.38
MTHFD1L	ASS1	0.36
ESR1	ASS1	-0.41
ASS1	MID1	0.39
NHSL1	ASS1	0.35
HEBP1	ASS1	-0.35
ASS1	BBOX1	0.38
XBP1	ASS1	-0.42
DNALI1	ASS1	-0.35
ASS1	SAA4	0.35
ASS1	SLC34A2	0.33
CLSTN2	ASS1	-0.37
PADI2	ASS1	0.34
ASS1	GSTP1	0.43
MAPK4	ASS1	0.31
DAZAP2	ASS1	-0.35
UBE2E3	ASS1	0.4
LANCL3	ASS1	0.32
TBC1D9	ASS1	-0.41
ASS1	CNTNAP3	0.35
FAM89A	ASS1	0.41
ASS1	HSD17B2	0.4
MRAS	ASS1	0.36
CPA4	ASS1	0.42
TSG101	ASS1	-0.33
CX3CL1	ASS1	0.32
ASS1	SLC6A14	0.36
AMOTL1	ASS1	0.24
MALL	ASS1	0.39
EGFR	ASS1	0.32
ARHGEF4	ASS1	0.4
ASS1	VGLL1	0.39
ASS1	EPHB6	0.41
GRAMD2	ASS1	0.36
ASS1	PSAT1	0.44
TMEM161B	ASS1	-0.42
CEBPB	ASS1	0.48
MPP6	ASS1	0.39
TCEAL3	ASS1	-0.36
TCEAL1	ASS1	-0.37
TCEAL6	ASS1	-0.3
TCEAL4	ASS1	-0.31
CRYAB	ASS1	0.36
NFIB	ASS1	0.35
PLEKHG1	ASS1	0.28
CEP78	NCBP1	0.53
NCBP1	ANP32B	0.31
MRPL50	NCBP1	0.41
SMC2	NCBP1	0.55
NCBP1	STX17	0.43
ZNF117	ZNF708	0.29
ZNF708	ZNF99	0.34
ZNF430	ZNF708	0.65
ZNF479	ZNF708	0.37
ZNF675	ZNF708	0.5
ZNF678	ZNF708	0.4
ZNF254	ZNF708	0.53
ZNF43	ZNF708	0.41
ZNF85	ZNF708	0.49
ZNF253	ZNF708	0.54
ZNF681	ZNF708	0.41
ZNF708	ZNF208	0.3
DISC1	GAB3	0.5
HVCN1	DISC1	0.44
DISC1	MFNG	0.38
RPL37	RPL18A	0.58
RPL37	RPL36A	0.38
RPL37	RPL13A	0.57
AFTPH	SPR	0.23
TMC4	SPR	0.37
CPLX1	SPR	0.39
SPR	TBC1D9	0.3
CDK6	SPR	-0.41
SPR	FAM49A	-0.41
SPR	LRRC46	0.38
SLC43A3	SPR	-0.32
IL12RB2	SPR	-0.39
ACOT9	SPR	-0.34
SPR	TLE3	0.32
SERF2	SPR	0.38
RPS6KA3	SPR	-0.41
CA12	SPR	0.34
FAM86A	SPR	0.35
YBX1	SPR	-0.28
NASP	SPR	-0.29
WWP1	SPR	0.28
SPR	CXCL1	-0.33
AFF3	SPR	0.32
SPR	PTX3	-0.34
CHCHD5	SPR	0.46
RPH3AL	SPR	0.33
MTHFD1L	SPR	-0.39
FAM98C	SPR	0.36
NT5DC2	SPR	-0.31
SPR	MID1	-0.48
BCAS4	SPR	0.31
REEP5	SPR	0.37
SPR	CDCA7	-0.4
SPR	KCNJ3	0.4
SIGIRR	SPR	0.41
ZCCHC11	SPR	-0.44
SPR	RNF145	-0.41
PIM1	SPR	-0.31
SPR	LIX1L	-0.34
SPR	TCF3	-0.27
SPR	COX6C	0.46
UBE2E3	SPR	-0.37
RARRES1	SPR	-0.35
SPR	DDX26B	-0.39
DBNDD2	SPR	0.33
TBPL1	SPR	-0.37
SPR	LAMP3	-0.32
ITM2C	SPR	-0.35
SPR	HIST1H2AJ	0.3
SPR	PRKD3	-0.49
MARVELD2	SPR	0.27
DZIP1	SPR	-0.44
MAST4	SPR	0.21
SPR	CCDC82	-0.47
SPR	FMNL2	-0.45
SPR	EPHB6	-0.33
SPR	PSAT1	-0.39
YEATS2	SPR	-0.43
CYB5R1	SPR	0.39
SPR	MPP6	-0.37
SPR	HDAC11	0.4
APH1B	SPR	0.29
SPR	PLEKHG1	-0.43
FAAH	SPR	0.38
GRINA	ZNF707	0.43
ZNF707	ZNF7	0.51
TRMT12	ZNF707	0.4
PUF60	ZNF707	0.65
ZNF707	PTK2	0.31
ZNF707	PYCRL	0.6
ZNF707	HSF1	0.55
ZNF707	PPP1R16A	0.65
ZNF707	POLR2K	0.31
ZNF707	EXOSC4	0.58
SCRIB	ZNF707	0.7
ZNF707	ZC3H3	0.66
ZNF707	YWHAZ	0.26
ZNF250	ZNF707	0.46
FAM83H	ZNF707	0.62
LRRC14	ZNF707	0.6
ZNF707	RECQL4	0.52
ZNF707	SHARPIN	0.56
ZNF251	ZNF707	0.37
ZNF707	VPS28	0.55
ZNF696	ZNF707	0.62
EEF1D	ZNF707	0.5
ZNF707	RPL8	0.46
ZNF707	ZNF623	0.29
ZNF707	COMMD5	0.63
ZNF707	TIGD5	0.65
ZNF707	NDUFB9	0.37
ZNF34	ZNF707	0.42
ZNF707	GPR172A	0.57
ZNF16	ZNF707	0.44
ZNF707	ZNF706	0.29
ZNF707	DERL1	0.27
PHF20L1	ZNF707	0.25
CAMK4	SPN	0.6
ITGA4	CAMK4	0.54
CHST2	CAMK4	0.35
CAMK4	CHST7	0.22
CAMK4	CRTAM	0.56
CFH	CAMK4	0.41
CAMK4	CFP	0.32
IFI16	CAMK4	0.4
HAS2	CAMK4	0.41
CAMK4	ZAP70	0.48
CDK6	CAMK4	0.32
CAMK4	MYO1F	0.41
CAMK4	ARHGAP25	0.51
BMP6	CAMK4	0.23
RASSF2	CAMK4	0.55
FAM49A	CAMK4	0.35
STAMBPL1	CAMK4	0.39
CAMK4	EVI2A	0.53
CAMK4	IL2RB	0.52
RAB33A	CAMK4	0.48
HVCN1	CAMK4	0.48
CAMK4	RCSD1	0.46
CAMK4	IL18RAP	0.46
CAMK4	TBX21	0.49
C1S	CAMK4	0.42
CAMK4	PRF1	0.45
CAMK4	TNFRSF8	0.39
CAMK4	SRGN	0.45
CAMK4	KIAA0748	0.59
GP1BA	CAMK4	0.44
CAMK4	ICOS	0.51
CAMK4	CPNE8	0.33
HS3ST3A1	CAMK4	0.4
STX11	CAMK4	0.39
VCAM1	CAMK4	0.46
CAMK4	PLEKHO1	0.33
CAMK4	PYHIN1	0.54
CAMK4	SLC22A3	0.36
TRIM22	CAMK4	0.44
SERPINB9	CAMK4	0.48
PTPRC	CAMK4	0.59
PVRIG	CAMK4	0.4
CAMK4	BANK1	0.49
CAMK4	TLE4	0.29
PLA2G4A	CAMK4	0.3
CAMK4	KLRB1	0.49
GNG2	CAMK4	0.47
CAMK4	IRF4	0.48
IRF8	CAMK4	0.53
FAM78A	CAMK4	0.51
CAMK4	GAB3	0.52
CAMK4	ITK	0.56
CYBB	CAMK4	0.43
FAM126A	CAMK4	0.32
CAMK4	FCN1	0.4
CAMK4	TNFRSF1B	0.45
CAMK4	CD69	0.52
TNFSF13B	CAMK4	0.43
IGSF10	CAMK4	0.36
AIF1	CAMK4	0.38
PIK3CG	CAMK4	0.53
CAMK4	MAL	0.44
CAMK4	PRKCQ	0.55
RPS6KA3	CAMK4	0.32
CAMK4	CD48	0.52
CD72	CAMK4	0.36
CAMK4	NLRP1	0.41
CAMK4	MCTP2	0.32
FYB	CAMK4	0.54
FYN	CAMK4	0.46
CAMK4	XCL2	0.46
AKR1B1	CAMK4	0.36
ARHGAP9	CAMK4	0.48
CAMK4	SLA	0.49
CD79B	CAMK4	0.38
CAMK4	CD28	0.51
CAMK4	CD27	0.49
HCST	CAMK4	0.38
CAMK4	SIRPG	0.54
LPXN	CAMK4	0.47
CAMK4	D4S234E	0.28
HSD11B1	CAMK4	0.37
CAMK4	NKG7	0.44
WDFY4	CAMK4	0.54
AOAH	CAMK4	0.48
PTGER2	CAMK4	0.31
CAMK4	TRPV2	0.41
CAMK4	CTSW	0.42
CAMK4	CXCL9	0.5
TAGAP	CAMK4	0.51
PDE3B	CAMK4	0.34
CAMK4	LY9	0.55
TLR4	CAMK4	0.37
CAMK4	ZNF215	0.37
PSTPIP1	CAMK4	0.43
CAMK4	PLAC8	0.5
PAQR8	CAMK4	0.44
CAMK4	GFI1	0.53
CAMK4	LST1	0.4
AP1S2	CAMK4	0.4
CAMK4	PROS1	0.29
STARD4	CAMK4	0.43
CAMK4	SLAMF7	0.46
CAMK4	SLAMF6	0.54
CAMK4	SLAMF1	0.54
CAMK4	CHST11	0.45
CAMK4	AMICA1	0.49
DOCK8	CAMK4	0.47
CAMK4	SLC9A9	0.46
CAMK4	GIMAP8	0.36
CAMK4	GIMAP4	0.45
CAMK4	GIMAP5	0.41
CAMK4	GIMAP6	0.42
CAMK4	GIMAP7	0.45
CAMK4	GIMAP1	0.36
CAMK4	LAX1	0.53
KIAA0408	CAMK4	0.34
KBTBD8	CAMK4	0.46
SEMA3A	CAMK4	0.35
CAMK4	SLAIN1	0.29
GYPC	CAMK4	0.3
TOX2	CAMK4	0.35
CAMK4	PLCL2	0.47
LSP1	CAMK4	0.39
TOX	CAMK4	0.58
CAMK4	LCP2	0.54
DOCK2	CAMK4	0.55
CAMK4	ABCB1	0.37
SLCO2B1	CAMK4	0.39
CAMK4	CCR2	0.53
CCR7	CAMK4	0.52
CAMK4	ZBED2	0.48
CAMK4	CD8B	0.46
GALNT12	CAMK4	0.35
ANTXR2	CAMK4	0.31
PTPN22	CAMK4	0.5
CAMK4	XCL1	0.42
CAMK4	CECR1	0.46
CHGB	CAMK4	0.31
CAMK4	LAPTM5	0.43
GRAP2	CAMK4	0.54
TMEM140	CAMK4	0.34
CAMK4	SH2B3	0.4
MOXD1	CAMK4	0.45
UTS2	CAMK4	0.42
CAMK4	IL10RA	0.48
CAMK4	LRRC33	0.38
ST3GAL2	CAMK4	0.4
SLC16A7	CAMK4	0.34
ARHGAP30	CAMK4	0.47
WIPF1	CAMK4	0.59
TTN	CAMK4	0.27
PRDM1	CAMK4	0.5
CAMK4	LRCH2	0.39
FOXO1	CAMK4	0.34
CAMK4	EOMES	0.54
ARHGAP15	CAMK4	0.51
CAMK4	IL7R	0.56
CAMK4	DSE	0.36
HS3ST3B1	CAMK4	0.43
CAMK4	CPVL	0.39
CAMK4	CCL5	0.46
CD40	CAMK4	0.44
GPR132	CAMK4	0.43
CAMK4	FREM1	0.33
CAMK4	TRAF3IP3	0.48
CAMK4	LCK	0.53
ADAM23	CAMK4	0.42
IL16	CAMK4	0.59
ANXA1	CAMK4	0.28
CAMK4	FASLG	0.51
PKIA	CAMK4	0.34
PIM1	CAMK4	0.31
LYL1	CAMK4	0.28
CAMK4	CCL17	0.4
CAMK4	LIX1L	0.35
CAMK4	BLK	0.48
LTK	CAMK4	0.29
CAMK4	IL18BP	0.38
CAMK4	GPR171	0.55
CAMK4	GPR174	0.58
EMP3	CAMK4	0.31
DPEP2	CAMK4	0.38
CAMK4	IRAK3	0.34
CAMK4	PPP2R2B	0.39
CAMK4	POU2AF1	0.46
CCND2	CAMK4	0.46
CAMK4	SH2D1A	0.56
F5	CAMK4	0.42
CAMK4	ITGB2	0.41
CD74	CAMK4	0.41
CAMK4	NLRP7	0.3
CAMK4	NLRP3	0.4
CAMK4	BTLA	0.55
CAMK4	CD244	0.46
CAMK4	CD247	0.53
CLEC4A	CAMK4	0.44
SELL	CAMK4	0.49
DOCK11	CAMK4	0.45
CAMK4	EPSTI1	0.4
PVRL3	CAMK4	0.33
CD52	CAMK4	0.5
CAMK4	DOK2	0.42
CAMK4	CD226	0.58
CAMK4	CD96	0.58
ZBTB32	CAMK4	0.36
CAMK4	TCF7	0.41
BTK	CAMK4	0.48
SAMSN1	CAMK4	0.47
CAMK4	LAMP3	0.46
CD33	CAMK4	0.36
CD37	CAMK4	0.49
CD3D	CAMK4	0.52
CAMK4	CD3G	0.59
CAMK4	SLC7A7	0.43
ALDH1A1	CAMK4	0.36
MAFB	CAMK4	0.37
CAMK4	ACSL4	0.37
CAMK4	KLRC3	0.37
ITM2C	CAMK4	0.39
ITM2A	CAMK4	0.36
P2RY10	CAMK4	0.54
CAMK4	LTB	0.41
CAMK4	CD1D	0.38
CAMK4	CD1B	0.49
CAMK4	APOBEC3H	0.42
APOBEC3F	CAMK4	0.26
CAMK4	APOBEC3C	0.43
CAMK4	KLRK1	0.51
JAKMIP2	CAMK4	0.41
SLC2A3	CAMK4	0.34
CAMK4	MS4A6A	0.43
CCDC88A	CAMK4	0.37
CAMK4	CCDC82	0.3
CCDC80	CAMK4	0.35
CCR5	CAMK4	0.51
KCTD12	CAMK4	0.37
CAMK4	CXCR3	0.52
VNN2	CAMK4	0.42
CAMK4	CD1E	0.5
PTGDS	CAMK4	0.42
CARD11	CAMK4	0.51
CAMK4	STAP1	0.48
SEPT6	CAMK4	0.4
KLHL6	CAMK4	0.53
CAMK4	LRMP	0.46
CAMK4	PLEK	0.49
CAMK4	SPOCK2	0.52
SERPING1	CAMK4	0.32
CAMK4	TNFRSF13B	0.48
CAMK4	BCL11A	0.35
CAMK4	BCL11B	0.49
CAMK4	UBASH3A	0.55
CAMK4	IL18R1	0.5
NAPSA	CAMK4	0.17
CAMK4	SAMD3	0.54
CAMK4	LAT	0.43
HSD17B11	CAMK4	0.33
GPR18	CAMK4	0.48
PARVG	CAMK4	0.42
CAMK4	LILRA4	0.48
STK17A	CAMK4	0.41
CAMK4	YPEL4	0.28
CAMK4	NCR3	0.46
CAMK4	CLEC10A	0.46
CST7	CAMK4	0.49
CAMK4	TRAT1	0.6
CAMK4	RGS18	0.47
GBP2	CAMK4	0.34
GBP1	CAMK4	0.44
CAMK4	GBP5	0.46
GBP4	CAMK4	0.46
CAMK4	CD2	0.53
STAT4	CAMK4	0.53
NLRC3	CAMK4	0.52
ABCC4	CAMK4	0.39
CAMK4	GIPC2	0.25
IKZF1	CAMK4	0.58
CAMK4	SLFN11	0.42
GNGT2	CAMK4	0.42
NCOA3	ZNF704	0.43
ZNF704	OXR1	0.49
RBM12B	ZNF704	0.43
PPP1R3D	ZNF704	0.26
REST	ZNF704	0.49
RARRES1	ZC3H10	-0.35
ZC3H10	FAM134C	0.35
FAM134A	ZC3H10	0.33
MCM10	ZC3H10	-0.27
TMC4	ZC3H10	0.3
IFT140	ZC3H10	0.44
LYAR	ZC3H10	-0.27
ZC3H10	TBC1D9	0.34
NDC80	ZC3H10	-0.26
PDK1	ZC3H10	-0.36
OGFRL1	ZC3H10	-0.31
HHAT	ZC3H10	0.33
ZC3H10	MAGED2	0.35
SLC36A4	ZC3H10	-0.41
ZC3H10	FAM49A	-0.28
FLJ40504	ZC3H10	-0.18
R3HDM1	ZC3H10	-0.4
ZC3H10	ORC1L	-0.27
RRP1B	ZC3H10	-0.36
CCL20	ZC3H10	-0.29
ZC3H10	FSIP1	0.35
ZC3H10	CCDC96	0.38
TRIM8	ZC3H10	0.3
ZC3H10	NUDT16L1	0.35
ZC3H10	GPR126	-0.35
ZC3H10	LRRC46	0.37
ZC3H10	LRRC48	0.38
ZC3H10	B3GNT5	-0.42
ZC3H10	SYT9	0.38
ROGDI	ZC3H10	0.34
SLC44A4	ZC3H10	0.32
LMX1B	ZC3H10	0.31
CCNA2	ZC3H10	-0.27
ZC3H10	ADAT2	-0.24
IL12RB2	ZC3H10	-0.32
ACOT4	ZC3H10	0.34
LMNB2	ZC3H10	-0.21
ZC3H10	LRBA	0.26
CAPN13	ZC3H10	0.28
ZC3H10	LRFN2	0.37
ZC3H10	POLQ	-0.25
SPRYD3	ZC3H10	0.41
TMEM9B	ZC3H10	0.3
ZC3H10	PTPRT	0.32
ZC3H10	LASS6	0.23
RNASEH1	ZC3H10	-0.33
ZC3H10	GABRP	-0.34
ZC3H10	GABRE	-0.3
ZC3H10	CRIP1	0.35
ZC3H10	TLE3	0.31
ZC3H10	NAT1	0.36
PLA2G4A	ZC3H10	-0.28
CCDC18	ZC3H10	-0.3
ZC3H10	CCNE1	-0.32
ZC3H10	CHODL	-0.31
FOSL1	ZC3H10	-0.33
PHGDH	ZC3H10	-0.31
HSPA1L	ZC3H10	0.36
SLC7A6	ZC3H10	-0.31
ZC3H10	CNTD1	0.33
TSPAN31	ZC3H10	0.36
BBS1	ZC3H10	0.34
ZC3H10	ORC6L	-0.31
ZC3H10	EVL	0.41
RPS6KA3	ZC3H10	-0.3
LRRC27	ZC3H10	0.42
ZC3H10	RUNDC1	0.38
FAM120AOS	ZC3H10	0.35
TJP3	ZC3H10	0.35
CDK2AP1	ZC3H10	-0.34
GAMT	ZC3H10	0.41
ZNF396	ZC3H10	0.32
HIST1H1A	ZC3H10	0.23
ZC3H10	ZNF552	0.34
YBX1	ZC3H10	-0.31
NASP	ZC3H10	-0.27
ZC3H10	CISH	0.28
BTRC	ZC3H10	0.32
KLHDC9	ZC3H10	0.43
MTMR2	ZC3H10	-0.4
SFT2D2	ZC3H10	-0.33
DEPDC1	ZC3H10	-0.3
FANCB	ZC3H10	-0.33
ZC3H10	FANCA	-0.28
CDK6	ZC3H10	-0.36
ZC3H10	PRKCA	-0.28
WWP1	ZC3H10	0.31
ZC3H10	CXCL1	-0.3
ZC3H10	CXCL3	-0.29
AFF3	ZC3H10	0.32
PEX11G	ZC3H10	0.38
ZC3H10	SUSD3	0.39
SLC7A8	ZC3H10	0.34
ZC3H10	SLC7A5	-0.32
ANLN	ZC3H10	-0.31
SHCBP1	ZC3H10	-0.29
ZC3H10	SLC39A9	0.32
MTHFD1L	ZC3H10	-0.34
MAP4K4	ZC3H10	-0.34
ZC3H10	CBFB	-0.44
ZC3H10	STARD10	0.34
ZC3H10	RANBP1	-0.22
TGFB3	ZC3H10	0.24
ZC3H10	PRRT3	0.41
MAN2B2	ZC3H10	0.24
ZC3H10	RFWD3	-0.36
TMEM30B	ZC3H10	0.27
KCNJ11	ZC3H10	0.38
AR	ZC3H10	0.28
CREB3L4	ZC3H10	0.35
ZC3H10	PVRL2	0.27
ANKRD42	ZC3H10	0.35
LBR	ZC3H10	-0.35
ZC3H10	LAMP3	-0.3
RAD54L	ZC3H10	-0.24
PSME4	ZC3H10	-0.41
HMGA1	ZC3H10	-0.21
ZC3H10	GOLGB1	0.22
EML4	ZC3H10	-0.38
ZC3H10	SPEF1	0.4
SPEF2	ZC3H10	0.31
PLEKHF2	ZC3H10	0.3
ZC3H10	GLIPR1L2	0.32
POLD1	ZC3H10	-0.18
REEP5	ZC3H10	0.33
XBP1	ZC3H10	0.36
FOXM1	ZC3H10	-0.28
DNALI1	ZC3H10	0.4
RGS20	ZC3H10	-0.32
ZC3H10	CDCA2	-0.29
ZC3H10	CDCA7	-0.34
ZC3H10	CDCA8	-0.26
ZC3H10	NPAS1	0.36
PRRG2	ZC3H10	0.35
RARA	ZC3H10	0.36
THTPA	ZC3H10	0.41
ZC3H10	CYP7B1	-0.35
UQCRH	ZC3H10	-0.28
ZC3H10	PPM1J	0.3
ZC3H10	CHEK1	-0.29
UPF3B	ZC3H10	-0.28
NIP7	ZC3H10	-0.39
SIGIRR	ZC3H10	0.35
P2RX4	ZC3H10	0.34
LRRC56	ZC3H10	0.37
ZC3H10	PIF1	-0.25
SRPK1	ZC3H10	-0.33
SYS1	ZC3H10	0.31
IFRD1	ZC3H10	-0.34
OSBPL3	ZC3H10	-0.33
ZC3H10	BCDIN3D	0.44
RNF135	ZC3H10	0.32
LASS4	ZC3H10	0.35
ERBB2	ZC3H10	0.27
ERBB3	ZC3H10	0.4
ZC3H10	KIF18A	-0.28
RBM28	ZC3H10	-0.32
KRT18	ZC3H10	0.4
ZC3H10	RNF145	-0.35
ZC3H10	PADI2	-0.3
MCM7	ZC3H10	-0.23
DSC2	ZC3H10	-0.34
TMEM115	ZC3H10	0.37
PIM1	ZC3H10	-0.3
CDC20	ZC3H10	-0.25
ZC3H10	MAPK4	-0.35
DAZAP2	ZC3H10	0.37
TMEM144	ZC3H10	0.27
RSU1	ZC3H10	-0.37
ZC3H10	BLM	-0.29
SMC6	ZC3H10	-0.33
RAB5B	ZC3H10	0.36
ZC3H10	COX6C	0.26
BUB1	ZC3H10	-0.29
ZC3H10	DNAH7	0.32
ZC3H10	CCDC48	0.35
CCDC40	ZC3H10	0.36
ZC3H10	BBOX1	-0.36
CCNB2	ZC3H10	-0.26
ZC3H10	MET	-0.34
DDC	ZC3H10	-0.29
TMBIM4	ZC3H10	0.34
MYB	ZC3H10	0.37
LANCL3	ZC3H10	-0.31
TMEFF1	ZC3H10	-0.38
ASPM	ZC3H10	-0.27
CCDC24	ZC3H10	0.35
ZC3H10	CNTNAP3	-0.29
ZC3H10	APBB2	0.26
DIAPH3	ZC3H10	-0.32
ZC3H10	DONSON	-0.31
DYNLRB2	ZC3H10	0.36
ZC3H10	WFS1	0.32
ZC3H10	SLC29A3	0.3
ZC3H10	KIAA1737	0.29
MRAS	ZC3H10	-0.31
KIF14	ZC3H10	-0.26
KIF12	ZC3H10	0.36
IGF2BP3	ZC3H10	-0.35
PFKP	ZC3H10	-0.31
TCTN1	ZC3H10	0.28
MFSD5	ZC3H10	0.32
ZC3H10	DDX26B	-0.31
GAL	ZC3H10	-0.29
TSPAN1	ZC3H10	0.25
ZNF446	ZC3H10	0.35
CPA4	ZC3H10	-0.32
BAIAP2L2	ZC3H10	-0.28
TTK	ZC3H10	-0.29
TTL	ZC3H10	-0.34
ZC3H10	HPDL	-0.26
ZNF688	ZC3H10	0.36
FAM58A	ZC3H10	-0.23
ASB8	ZC3H10	0.36
ZNF174	ZC3H10	0.35
POLR3G	ZC3H10	-0.32
ZC3H10	CX3CL1	-0.28
ZC3H10	MGC3771	0.42
DEF8	ZC3H10	-0.26
ZC3H10	SLC6A14	-0.34
EYA3	ZC3H10	-0.25
NEK11	ZC3H10	0.3
ZC3H10	IL22RA2	-0.3
RHOB	ZC3H10	0.33
TMEM62	ZC3H10	0.28
ZC3H10	IGFALS	0.37
ZC3H10	PRKD3	-0.31
LPIN1	ZC3H10	-0.33
EXO1	ZC3H10	-0.25
ZC3H10	SERPINA11	0.4
TIGD6	ZC3H10	0.39
SF3B3	ZC3H10	-0.34
MALL	ZC3H10	-0.34
ZC3H10	ZMYND10	0.35
DNER	ZC3H10	-0.29
SUOX	ZC3H10	0.4
CCDC88A	ZC3H10	-0.34
ZC3H10	CCDC82	-0.33
RHCG	ZC3H10	-0.31
TMEM25	ZC3H10	0.34
ZC3H10	LRP8	-0.37
TENC1	ZC3H10	0.25
ZC3H10	EGFR	-0.31
CDH3	ZC3H10	-0.31
ZC3H10	CENPO	-0.3
ZC3H10	CENPN	-0.39
ZC3H10	CENPA	-0.28
ZC3H10	CTPS	-0.31
ZC3H10	GREB1	0.32
ZC3H10	VGLL1	-0.38
ZC3H10	FGD3	0.36
TIA1	ZC3H10	-0.29
ATAD3A	ZC3H10	-0.18
ZC3H10	CASC1	0.34
ZC3H10	FMNL2	-0.4
PATZ1	ZC3H10	0.35
ZC3H10	EPHB6	-0.27
ZC3H10	TP53INP1	0.37
MELK	ZC3H10	-0.26
ZC3H10	PTX3	-0.27
ZNF747	ZC3H10	0.36
KIF2C	ZC3H10	-0.26
EFCAB6	ZC3H10	0.3
ZC3H10	PSAT1	-0.43
ZC3H10	PLCG2	-0.3
NCK1	ZC3H10	-0.33
CYB5R1	ZC3H10	0.37
MKL2	ZC3H10	0.31
ZC3H10	EIF4B	0.29
ZC3H10	CEBPB	-0.31
ZC3H10	MPP6	-0.36
ZC3H10	GP2	0.33
ZC3H10	HDAC11	0.4
ZC3H10	FAM54A	-0.27
ZC3H10	ABCC8	0.38
CIRH1A	ZC3H10	-0.43
KIAA0040	ZC3H10	0.34
ETV6	ZC3H10	-0.27
TCEAL3	ZC3H10	0.37
ZC3H10	PLEKHG1	-0.36
TCEAL6	ZC3H10	0.38
ZC3H10	TCEAL5	0.29
TCEAL4	ZC3H10	0.34
FAAH	ZC3H10	0.36
ZC3H10	LDHB	-0.32
ZC3H10	NFIB	-0.29
CCDC122	ZC3H13	0.35
ZC3H13	PDS5B	0.56
ZC3H15	WDR12	0.57
ZC3H15	IWS1	0.41
ZC3H15	SSB	0.44
ZC3H15	NIF3L1	0.4
ZC3H15	DYRK1B	-0.38
ITGA4	SPN	0.59
CHST2	SPN	0.37
SPN	ITGAX	0.54
BCL2A1	SPN	0.51
SPN	HAMP	0.34
IFI16	SPN	0.46
ASGR2	SPN	0.51
SPN	TMEM149	0.47
SPN	ZAP70	0.66
RAC2	SPN	0.64
SPN	LILRB1	0.6
MYO1G	SPN	0.59
SPN	MYO1F	0.65
SPN	LGALS9	0.47
SPN	LRRC25	0.46
SPN	ARHGAP25	0.73
SH3KBP1	SPN	0.41
SPN	EVI2A	0.61
SPN	SH2B3	0.44
SPN	IL2RB	0.7
SPN	RAB33A	0.53
SPN	IL2RG	0.7
HVCN1	SPN	0.66
NCF1	SPN	0.59
SYK	SPN	0.5
SUCNR1	SPN	0.41
SPN	RCSD1	0.59
SPN	IL18RAP	0.61
SPN	EOMES	0.7
SPN	TBX21	0.69
SPN	PRF1	0.61
SPN	SRGN	0.59
SPN	KIAA0748	0.74
PDE3B	SPN	0.36
SPN	ICOS	0.66
SPN	APOE	0.4
SPN	PLEKHO1	0.41
SPN	PYHIN1	0.74
ABI3	SPN	0.53
SPN	IL12RB1	0.71
RAB42	SPN	0.42
TNFSF13B	SPN	0.53
SPN	SLC7A7	0.62
NFKBIE	SPN	0.32
LILRP2	SPN	0.32
PTPRC	SPN	0.8
PVRIG	SPN	0.52
IFIT2	SPN	0.33
SPN	IRF4	0.61
IRF8	SPN	0.73
FAM78A	SPN	0.73
SPN	GAB3	0.7
SPN	ITK	0.73
CYBB	SPN	0.59
SPN	TNFRSF1B	0.63
SPN	CD69	0.63
AIF1	SPN	0.56
PIK3CG	SPN	0.6
SPN	SPNS3	0.46
SPN	CD48	0.72
FYB	SPN	0.73
SPN	XCL2	0.61
SPN	SP140	0.67
ARHGAP9	SPN	0.71
SPN	ARHGAP4	0.45
SPN	SLA	0.65
SPN	CD28	0.64
SPN	CD27	0.66
SPN	IFI30	0.41
HCST	SPN	0.59
LPXN	SPN	0.67
SPN	NKG7	0.62
WDFY4	SPN	0.75
SPN	PRAM1	0.49
SPN	NCKAP1L	0.76
NCR1	SPN	0.66
AOAH	SPN	0.68
MATK	SPN	0.42
SPN	TRPV2	0.58
KCNAB2	SPN	0.59
CTSS	SPN	0.6
SPN	CXCL9	0.62
TAGAP	SPN	0.68
SPN	LY9	0.72
TLR4	SPN	0.45
SPN	PLAC8	0.62
TNFAIP8	SPN	0.52
VAV1	SPN	0.6
SPN	CD68	0.5
SPN	GFI1	0.65
SPN	LST1	0.57
SPN	GZMB	0.59
SPN	GZMM	0.59
MAP4K1	SPN	0.64
PIK3AP1	SPN	0.57
SPN	SIRPG	0.72
SPN	SLAMF7	0.64
SPN	SLAMF1	0.74
SPN	FCRLA	0.61
SPN	CHST11	0.49
SPN	AMICA1	0.69
SPN	GIMAP1	0.5
SPN	TLR1	0.44
CORO1A	SPN	0.59
KBTBD8	SPN	0.57
SPN	GYPC	0.37
TOX2	SPN	0.43
SPN	CIITA	0.67
LSP1	SPN	0.53
TOX	SPN	0.62
SPN	ITGB2	0.59
SPN	ITGB7	0.58
SPN	LCP2	0.72
DOCK2	SPN	0.74
SPN	LAMP3	0.56
SLCO2B1	SPN	0.57
SPN	CCR2	0.72
CCR7	SPN	0.65
SPN	CD83	0.49
SPN	CD84	0.58
SPN	CD86	0.59
SPN	SLC8A1	0.46
SPN	ZBED2	0.6
SPN	CD8B	0.61
SPN	CASP10	0.48
SERPINB9	SPN	0.58
SPN	TNFAIP8L2	0.59
SPN	CECR1	0.62
SPN	SIGLEC9	0.43
SPN	LAPTM5	0.62
SPN	LILRB3	0.49
GRAP2	SPN	0.69
UTS2	SPN	0.47
SPN	IL10RA	0.74
SPN	MFNG	0.57
SPN	LRRC33	0.51
ARHGAP30	SPN	0.69
CMKLR1	SPN	0.55
TTN	SPN	0.29
SPN	SLC15A3	0.51
SPN	PTPN7	0.73
P2RX7	SPN	0.47
CCDC141	SPN	0.41
ARHGAP15	SPN	0.69
SPN	CPVL	0.54
SPN	CCL5	0.64
GPR132	SPN	0.53
SPN	LCK	0.71
PTAFR	SPN	0.57
SPN	LILRB4	0.54
SPN	LAT	0.58
CR1L	SPN	0.49
SPN	LYL1	0.42
TMEM140	SPN	0.45
GPR119	SPN	0.28
TREML2	SPN	0.58
SPN	BLK	0.58
SPN	P2RY10	0.66
SPN	LTB	0.54
CSF2	SPN	0.43
EMR1	SPN	0.45
SAMHD1	SPN	0.49
SPN	IL18BP	0.54
POU2F2	SPN	0.61
SPN	GPR171	0.68
SPN	GPR174	0.72
SPN	FASLG	0.7
SPN	NCF2	0.51
SPN	EMP3	0.39
DPEP2	SPN	0.56
CCND2	SPN	0.41
SPN	SH2D1A	0.74
F5	SPN	0.48
APOL3	SPN	0.51
CD74	SPN	0.59
SPN	NLRP3	0.51
SPN	CD244	0.65
SPN	CD247	0.71
TNNI2	SPN	0.29
CLEC4A	SPN	0.6
PSTPIP1	SPN	0.62
DOCK11	SPN	0.47
SPN	EPSTI1	0.49
STAG3	SPN	0.48
CD52	SPN	0.68
SPN	DOK2	0.62
SPN	DOK3	0.52
SPN	CD226	0.73
SPN	CD96	0.78
SPN	ZNF683	0.59
BTK	SPN	0.7
TMC8	SPN	0.67
SAMSN1	SPN	0.61
SPN	CD38	0.58
CD33	SPN	0.55
CD37	SPN	0.71
SPN	GLT1D1	0.48
CD3D	SPN	0.69
SPN	CD3E	0.7
SPN	CD3G	0.79
LAIR1	SPN	0.57
SPN	HAVCR2	0.54
SPN	RHOF	0.51
SPN	TBC1D10C	0.66
CD1D	SPN	0.54
SPN	CD1B	0.62
CD14	SPN	0.35
APOBEC3F	SPN	0.34
SPN	APOBEC3C	0.53
SPN	KLRK1	0.68
SPN	GNLY	0.51
SPN	TRAT1	0.79
SNAI3	SPN	0.54
SPN	MS4A6A	0.62
SPN	SH2D2A	0.51
SPN	XAF1	0.4
AKNA	SPN	0.69
WAS	SPN	0.64
CCDC88A	SPN	0.34
SPN	CCDC88B	0.45
SPN	RNASE6	0.59
CCR5	SPN	0.72
SPN	PRKCQ	0.68
DGKG	SPN	0.34
KCTD12	SPN	0.4
SPN	HTRA4	0.43
SPN	SPI1	0.56
SPN	SPIB	0.57
SPN	CXCR3	0.7
PTPN22	SPN	0.68
PHACTR1	SPN	0.32
SPN	COTL1	0.46
SPN	TNFRSF8	0.54
PLEKHA2	SPN	0.4
SPN	FGD2	0.67
CARD11	SPN	0.71
FMNL1	SPN	0.64
SPN	SEPT1	0.55
KLHL6	SPN	0.69
SPN	LRMP	0.6
SPN	PLEK	0.73
SPN	TNFRSF13B	0.55
SPN	BCL11B	0.6
SPN	UBASH3A	0.76
NAPSA	SPN	0.19
SPN	SAMD3	0.71
GPR18	SPN	0.67
SPN	SIT1	0.71
PARVG	SPN	0.63
SPN	GRAMD1B	0.49
SPN	LILRA4	0.6
SPN	NCR3	0.59
LY86	SPN	0.53
SPN	ZBP1	0.51
GBP1	SPN	0.52
SPN	GBP5	0.61
GBP4	SPN	0.6
SPN	CD4	0.73
SPN	CD5	0.78
SPN	CD2	0.73
STAT4	SPN	0.64
SPN	TNFSF14	0.64
IKZF1	SPN	0.79
SPN	IL4I1	0.45
GNGT2	SPN	0.58
NACA2	NACAP1	0.52
NACA	NACAP1	0.62
OPA3	GRIN1	0.2
SPPL2B	GRIN1	0.3
GRIN1	FBXL17	0.21
GRIN1	KISS1R	0.29
PHOX2A	GRIN1	0.22
GRIN1	RTBDN	0.27
GPR78	GRIN1	0.25
ITGB1BP3	GRIN1	0.22
OGFR	GRIN1	0.25
CPLX2	GRIN1	0.26
DLGAP3	GRIN1	0.15
GALR3	GRIN1	0.16
TRABD	GRIN1	0.23
AVP	GRIN1	0.22
GJC1	GRIN1	-0.29
GRIN1	ARTN	0.18
GRIN2D	GRIN1	-0.18
NEUROG3	GRIN1	-0.16
NEUROG1	GRIN1	-0.18
TUBE1	GRIN1	-0.21
CETN1	GRIN1	-0.19
FAM70B	GRIN1	0.17
DNAJC4	GRIN1	0.24
ZNF579	GRIN1	0.23
MYOD1	GRIN1	-0.22
SLC22A12	GRIN1	0.16
GRIN1	PPYR1	-0.27
GRIN1	PRB3	0.24
KRT3	GRIN1	-0.22
CEND1	GRIN1	0.22
KLF16	GRIN1	0.26
HBZ	GRIN1	0.21
GRIN1	RHBDL1	0.32
GRIN1	ADAT3	0.27
COX6A2	GRIN1	0.21
POU3F3	GRIN1	0.2
CDC42EP5	GRIN1	0.2
TBKBP1	GRIN1	0.21
KIR3DL1	GRIN1	-0.15
GRIN1	RXFP3	0.19
ZNF787	GRIN1	0.22
CCDC33	GRIN1	0.18
GRIN1	FOXD3	-0.26
GRIN1	MRGPRE	-0.22
LRFN1	GRIN1	0.18
DPPA4	GRIN1	0.19
SPRR1A	GRIN1	0.19
OR5J2	GRIN1	0.18
GRIN1	TSPAN10	0.21
THEM5	GRIN1	-0.19
PRPF4B	GRIN1	-0.2
PKN2	GRIN1	-0.24
GLIS2	GRIN1	0.18
HDLBP	GRIN1	0.19
OR51L1	GRIN1	0.35
NYX	GRIN1	0.2
PARP10	GRIN1	0.24
ARRDC5	GRIN1	0.16
FAM21C	GRIN1	-0.17
NDOR1	GRIN1	0.36
NFYC	GRIN1	-0.17
FAM47C	GRIN1	-0.17
VBP1	GRIN1	-0.24
CTRB2	GRIN1	-0.17
HCN2	GRIN1	0.21
HCN4	GRIN1	-0.18
GRIN1	MEX3D	0.23
SCRT1	GRIN1	0.25
SCRT2	GRIN1	0.17
OR4D1	GRIN1	0.2
GRIN1	ZNF575	-0.19
PSORS1C2	GRIN1	-0.22
SYNGR4	GRIN1	0.2
KLC2	GRIN1	0.23
GH2	GRIN1	0.25
GRIN1	SF3A2	0.22
AQP10	GRIN1	0.2
LCE2D	GRIN1	0.17
HNRNPA2B1	GRIN1	0.18
GRIN1	PIP5K1C	0.24
COG3	GRIN1	0.19
GPR25	GRIN1	0.19
AMN	GRIN1	-0.2
FLJ11235	GRIN1	0.3
ATN1	GRIN1	0.17
LBH	GRIN1	-0.16
P2RY4	GRIN1	0.2
TAAR5	GRIN1	0.23
PRR5	GRIN1	0.18
TLX2	GRIN1	0.22
LRP3	GRIN1	0.21
NFAM1	GRIN1	-0.18
GRIN1	UTS2R	0.16
SPANXC	GRIN1	-0.17
GLI4	GRIN1	0.2
RCC1	GRIN1	-0.18
BARX1	GRIN1	-0.2
KLK3	GRIN1	0.18
IQSEC2	GRIN1	0.23
GRIN1	CACNA1I	0.27
CACNA1A	GRIN1	-0.21
CACNA1B	GRIN1	-0.19
GRIN1	CACNA1E	-0.17
AGBL3	GRIN1	-0.17
PEX10	GRIN1	0.26
FOXC2	GRIN1	-0.21
GRIN1	SLC34A3	0.31
GRIN1	CASKIN1	0.3
SCARF2	GRIN1	0.19
TMEM175	GRIN1	0.27
FAM131C	GRIN1	-0.25
GRIN1	DUSP15	0.23
PAK4	GRIN1	0.3
FOXD4L1	GRIN1	0.26
SYNPO	GRIN1	-0.21
ZNF684	GRIN1	-0.19
MMP17	GRIN1	0.28
HNF1A	GRIN1	0.21
CAMK2N2	GRIN1	0.21
FAM129B	GRIN1	0.31
FOXB1	GRIN1	0.25
SKI	GRIN1	-0.21
PCDHGA7	GRIN1	0.18
ERN2	GRIN1	-0.19
GRIN1	GPSM3	-0.18
GRIN1	DRD4	0.22
ACVR1B	GRIN1	0.28
GRIN1	SOX18	0.2
SOX17	GRIN1	0.18
TNK2	GRIN1	0.29
ZDHHC8	GRIN1	0.18
HES7	GRIN1	0.21
GPR153	GRIN1	0.2
GPR151	GRIN1	0.19
GPR150	GRIN1	0.22
GPR156	GRIN1	-0.25
CDH24	GRIN1	0.25
IER5	GRIN1	-0.18
GRIN1	CYB561D1	0.21
GRIN1	TEPP	0.18
ZFPM1	GRIN1	0.3
GRIN1	RPAP3	-0.19
SPATA2L	GRIN1	0.29
GFRA4	GRIN1	0.2
GRIN1	MUC6	0.26
TEX13B	GRIN1	0.19
GRIN1	UCN2	0.2
PITX3	GRIN1	0.2
NPBWR2	GRIN1	0.16
NPBWR1	GRIN1	0.21
SLC6A18	GRIN1	0.2
SLC6A17	GRIN1	-0.2
SPINK7	GRIN1	-0.17
MPND	GRIN1	0.27
MAFA	GRIN1	0.26
GRIN1	TRIM35	-0.18
SPSB4	GRIN1	-0.25
GRIN1	S100A5	-0.25
GRIN1	ATCAY	-0.21
PRM3	GRIN1	-0.2
NRSN2	GRIN1	0.23
UTF1	GRIN1	0.23
GRIN1	MCAT	0.21
GRIN1	GIPR	0.32
GRIN1	MAP3K10	0.21
DYRK1B	GRIN1	0.28
MAS1L	GRIN1	0.21
NOTCH3	GRIN1	0.19
GRIN1	EN2	0.19
GRIN1	RCOR2	-0.19
ZNF205	GRIN1	0.28
EVX1	GRIN1	0.25
GRIN1	ST8SIA2	-0.18
KRT85	GRIN1	-0.25
IFITM5	GRIN1	0.19
GRIN1	GLTSCR1	0.31
ZNF784	GRIN1	0.28
GRIN1	FBXL8	0.33
GRIN1	SLC26A1	0.36
BCAM	GRIN1	0.35
HEYL	GRIN1	0.2
DGKQ	GRIN1	0.3
GRIN1	OTUD7A	0.19
GRIN1	ADAMTS7	-0.18
LCE1D	GRIN1	-0.15
LCE1C	GRIN1	-0.15
ZSCAN10	GRIN1	0.15
GRIN1	CADM3	0.21
RAVER1	GRIN1	0.19
GRIN1	ATAD3C	0.26
GRIN1	AQP2	0.21
CDK5R2	GRIN1	0.23
TNXB	GRIN1	0.21
XRN2	GRIN1	-0.19
CLDN17	GRIN1	-0.19
LCE3E	GRIN1	-0.24
ZNF524	GRIN1	0.24
RTN4RL2	GRIN1	0.25
LTB4R2	GRIN1	0.21
PROP1	GRIN1	0.2
GRIN1	ZNF467	0.36
GRIN1	NHLH1	0.18
OR10H2	GRIN1	0.15
SOX3	GRIN1	0.17
BBC3	GRIN1	0.3
SOX1	GRIN1	0.23
LCE5A	GRIN1	0.23
GRIN1	CRTC1	0.29
SYN1	GRIN1	-0.21
GRIN1	SACM1L	-0.2
DHX9	SFRS3	0.25
DHX9	HNRNPA2B1	0.3
DHX9	TMEM81	0.16
DHX9	CENPL	0.49
TCOF1	MCM10	0.35
LYAR	TCOF1	0.41
TCOF1	NDC80	0.37
TCOF1	MAGED2	-0.28
TCOF1	CRY2	-0.37
TCOF1	ORC1L	0.41
TCOF1	RRP1B	0.3
TCOF1	FAM64A	0.42
TCOF1	LRRC48	-0.33
TCOF1	TBC1D9	-0.43
TCOF1	DOT1L	0.35
TCOF1	PFDN2	0.52
CCDC77	TCOF1	0.35
TCOF1	TIMM8A	0.31
TCOF1	TPX2	0.36
TCOF1	H2AFX	0.4
TCOF1	NCAPG2	0.3
TCOF1	DNMT3B	0.37
TCOF1	SNRPC	0.42
TCOF1	ZMIZ2	0.37
TCOF1	CCNA2	0.35
TCOF1	ADAT2	0.33
TCOF1	E2F7	0.29
TCOF1	E2F1	0.47
TCOF1	ZNF695	0.43
TCOF1	AURKB	0.45
TCOF1	LMNB2	0.51
TCOF1	MYBL2	0.42
TCOF1	POLQ	0.33
TCOF1	FBXL5	-0.48
TCOF1	TSPAN13	-0.35
TCOF1	SLC25A13	0.23
TCOF1	CCDC18	0.32
TCOF1	ONECUT2	0.3
TCOF1	DHRS12	-0.26
TCOF1	SGOL1	0.32
TCOF1	CCNG2	-0.4
TCOF1	CIT	0.29
TCOF1	LRP10	-0.3
TCOF1	BBS1	-0.34
TCOF1	ORC6L	0.43
TCOF1	TSPYL1	-0.37
TCOF1	PDHA1	0.35
TCOF1	HIST1H1B	0.3
TCOF1	TACC3	0.44
TCOF1	KIF20A	0.38
TCOF1	MKI67	0.31
TCOF1	TMEM9B	-0.35
CDC25C	TCOF1	0.35
TCOF1	TRAIP	0.42
TCOF1	INCENP	0.37
TCOF1	FANCB	0.34
TCOF1	FANCA	0.38
TCOF1	FANCI	0.28
TCOF1	CCDC99	0.38
TCOF1	CTSO	-0.43
TCOF1	UBE2S	0.5
TCOF1	ANKRD11	0.31
TCOF1	SLC7A5	0.38
TCOF1	ANLN	0.29
TCOF1	KIFC1	0.43
TCOF1	TCERG1	0.3
TCOF1	MAN2B2	-0.33
TCOF1	KBTBD3	-0.46
TCOF1	PCBP2	-0.26
TCOF1	RFWD3	0.28
TCOF1	TRMT1	0.43
TCOF1	MFAP1	-0.29
TCOF1	ASAH1	-0.4
TCOF1	RAD54L	0.43
TCOF1	NCAPH	0.36
TCOF1	POLD1	0.51
TCOF1	CEP152	0.24
TCOF1	XBP1	-0.41
TCOF1	FOXM1	0.39
TCOF1	PTTG1	0.44
TCOF1	PTTG2	0.31
TCOF1	CDCA3	0.45
TCOF1	CDCA7	0.46
TCOF1	CDCA8	0.41
TCOF1	RNF103	-0.46
TCOF1	TEX10	0.3
UPF3B	TCOF1	0.37
TCOF1	GINS1	0.35
NUF2	TCOF1	0.35
TCOF1	CDC25A	0.41
TCOF1	P2RX4	-0.21
TCOF1	PIF1	0.51
TCOF1	IFRD1	0.36
DDX11	TCOF1	0.39
TCOF1	TRIP13	0.4
RBM28	TCOF1	0.37
TCOF1	CLSPN	0.27
TCOF1	MCM7	0.52
TCOF1	MCM4	0.3
TCOF1	CDC20	0.46
TCOF1	TMEM144	-0.42
TCOF1	BLM	0.37
TCOF1	BUB1	0.33
TCOF1	CCNB2	0.35
TCOF1	CLN5	-0.41
TCOF1	RNF185	-0.35
TCOF1	DDX39	0.47
TCOF1	CHAF1A	0.49
TCOF1	KIAA0247	-0.34
ASPM	TCOF1	0.27
TCOF1	SR140	0.17
KCTD21	TCOF1	-0.29
TCOF1	DIAPH3	0.26
TCOF1	KIF14	0.3
TCOF1	KIF11	0.29
IGF2BP3	TCOF1	0.26
MRPS17	TCOF1	0.28
TCOF1	GAL	0.4
TCOF1	HMGA1	0.47
TCOF1	TTK	0.35
TCOF1	HPDL	0.44
TCOF1	ATAD5	0.24
TCOF1	SERINC1	-0.49
TCOF1	POLR3G	0.29
WDR62	TCOF1	0.34
NCAPD2	TCOF1	0.38
TCOF1	NEK11	-0.36
TCOF1	ADC	0.21
TCOF1	DEPDC1B	0.32
TCOF1	TROAP	0.44
TCOF1	EXO1	0.35
TCOF1	FBXL3	-0.47
TCOF1	NPM3	0.42
TCOF1	LRP8	0.38
TCOF1	CENPO	0.37
TCOF1	CENPN	0.39
TCOF1	CENPI	0.27
TCOF1	CENPF	0.32
TCOF1	CENPE	0.31
TCOF1	CENPA	0.41
TCOF1	WDHD1	0.23
TCOF1	EZH2	0.37
ATAD3A	TCOF1	0.52
TCOF1	CASC5	0.2
TCOF1	MELK	0.34
TCOF1	CYBRD1	-0.47
TCOF1	SPAG5	0.32
TCOF1	GSG2	0.37
TCOF1	KIF2C	0.4
TCOF1	PSAT1	0.39
TCOF1	CDT1	0.5
TCOF1	PIK3IP1	-0.32
TCOF1	FAM54A	0.4
TCOF1	KIAA0040	-0.35
TCOF1	GMPR2	-0.28
LRRTM3	ADH6	-0.28
LRRTM3	OLIG2	-0.28
LRRTM3	DAZ4	-0.28
LRRTM3	UTY	-0.28
LRRTM3	TSPAN19	-0.28
LRRTM3	USP9Y	-0.28
LRRTM3	UGT2A3	-0.28
LRRTM3	F13B	-0.28
LRRTM3	EPHA5	0.19
LRRTM3	GYPA	-0.16
LRRTM3	RSPO2	-0.16
LRRTM3	TEX15	-0.16
LRRTM3	UNC13C	0.22
LRRTM3	CDH10	0.16
LRRTM3	CLEC2A	-0.12
LRRTM3	HTR5A	-0.12
LRRTM3	COL25A1	0.24
KNG1	LRRTM3	0.1
LRRTM3	ST8SIA3	-0.09
LRRTM3	FGF5	0.14
LRRTM3	TMEM132B	0.15
MYL1	LRRTM3	0.15
GRINA	TUBG1	0.39
TRMT12	GRINA	0.35
GRINA	PUF60	0.48
GRINA	TSTA3	0.42
CPNE3	GRINA	0.3
GRINA	PYCRL	0.59
GRINA	ATP6AP1	0.42
GRINA	EEF1DP3	-0.22
GRINA	HSF1	0.54
FAM84B	GRINA	0.28
GRINA	MFSD3	0.52
GRINA	POLR2K	0.41
TPD52	GRINA	0.33
GRINA	EXOSC4	0.5
GRINA	PRKCD	0.36
WWP1	GRINA	0.34
KIAA0196	GRINA	0.29
UBE2W	GRINA	0.26
ANKRD19	GRINA	0.32
GRINA	ZC3H3	0.58
GRINA	SEMA3F	0.3
GRINA	ZNF251	0.35
ARFGEF1	GRINA	0.26
PLEKHF2	GRINA	0.3
GRINA	YWHAZ	0.35
GRINA	DGAT1	0.53
GRINA	ST3GAL1	0.29
GRINA	SHARPIN	0.64
ATP6V1C1	GRINA	0.33
EBAG9	GRINA	0.33
GRINA	VPS28	0.57
RNF139	GRINA	0.33
GRINA	CYC1	0.6
ORMDL3	GRINA	0.23
EEF1D	GRINA	0.4
GRINA	ZNF623	0.31
GRINA	COMMD5	0.58
GRINA	MTDH	0.27
GRINA	TIGD5	0.44
FAM83H	GRINA	0.57
ZNF34	GRINA	0.42
GRINA	GPR172A	0.52
ATP6V1H	GRINA	0.4
ZNF16	GRINA	0.41
GTSE1	NUP93	0.37
ARFRP1	NUP93	0.18
RARRES1	NUP93	0.36
CPEB3	NUP93	-0.37
MCM10	NUP93	0.42
NUP93	CKLF	0.39
RSPH1	NUP93	-0.34
BRD7	NUP93	0.47
NUP93	KIAA1524	0.37
HHAT	NUP93	-0.42
ASF1B	NUP93	0.31
SPC25	NUP93	0.3
BTG2	NUP93	-0.34
NUP93	FAM49A	0.32
NUP93	ORC1L	0.42
PPIL5	NUP93	0.27
RRP1B	NUP93	0.38
NUP93	FEN1	0.36
FAM64A	NUP93	0.41
LTC4S	NUP93	-0.26
NUP93	CCDC96	-0.4
TRIM8	NUP93	-0.36
NUP93	IL2RA	0.41
NUP93	LRRC48	-0.45
ADRA2A	NUP93	-0.29
NUP93	SYT9	-0.44
ENO1	NUP93	0.4
NUP93	STIL	0.38
TIMM8A	NUP93	0.37
MED13L	NUP93	-0.33
NUP93	VPS4A	0.38
SLC43A3	NUP93	0.39
NUP93	PCNA	0.35
NUP93	COQ9	0.45
TPX2	NUP93	0.4
NUP93	H2AFZ	0.31
DNMT3B	NUP93	0.4
NOB1	NUP93	0.41
WDR5	NUP93	0.32
TXNL4B	NUP93	0.4
CCNA2	NUP93	0.37
NUP93	RAI2	-0.38
NUP93	E2F4	0.48
E2F2	NUP93	0.39
NUP93	E2F1	0.35
NUP93	E2F8	0.33
NUP93	RACGAP1P	0.3
NUP93	ZNF695	0.39
MTHFD2	NUP93	0.32
GMNN	NUP93	0.3
ADSL	NUP93	0.33
NUP93	AURKA	0.38
AURKB	NUP93	0.42
IL12RB2	NUP93	0.44
KIF23	NUP93	0.36
NARF	NUP93	0.34
LRBA	NUP93	-0.36
ZMAT1	NUP93	-0.38
BCL2	NUP93	-0.4
PLK1	NUP93	0.41
NUP93	PLK4	0.33
NUP93	POLQ	0.35
ZNF688	NUP93	-0.28
NUP93	KLHDC1	-0.42
ACD	NUP93	0.33
NUP93	PTPRT	-0.44
SMOC2	NUP93	-0.34
RNASEH1	NUP93	0.43
NUP93	CRIP1	-0.3
CDC6	NUP93	0.27
NUP93	NAT1	-0.49
NUP93	CCDC11	-0.33
CCNE1	NUP93	0.48
RASGEF1B	NUP93	0.33
DDX19B	NUP93	0.42
SGOL1	NUP93	0.33
TPD52L2	NUP93	0.39
TUBA1C	NUP93	0.41
NUP93	TUBA1B	0.39
NUP93	TUBA1A	0.27
SLC7A6	NUP93	0.29
USP10	NUP93	0.36
NUP93	KARS	0.55
BBS1	NUP93	-0.45
NUP93	ORC6L	0.52
NUP93	SLC7A5	0.44
EDC4	NUP93	0.39
NUP93	KIF4B	0.34
KIF4A	NUP93	0.37
WDR78	NUP93	-0.34
NUP93	RUNDC1	-0.45
TRAF3IP1	NUP93	-0.36
NUP93	DDX19A	0.53
CCT6A	NUP93	0.37
GAPDH	NUP93	0.33
NUP93	TMPO	0.32
NUP93	ANKRD30A	-0.4
NUP93	CIAPIN1	0.57
POLR2D	NUP93	0.35
NUP93	POLR2C	0.43
ZNF396	NUP93	-0.44
KIF20A	NUP93	0.36
BUB1B	NUP93	0.34
YBX1	NUP93	0.49
NASP	NUP93	0.43
NUP93	GSG2	0.41
BTRC	NUP93	-0.46
IDI1	NUP93	0.22
SFT2D2	NUP93	0.41
NUP93	EXOSC6	0.45
NUP93	KPNA2	0.32
DEPDC1	NUP93	0.35
FANCB	NUP93	0.39
FANCA	NUP93	0.43
DUS2L	NUP93	0.48
HAPLN3	NUP93	0.45
CEP55	NUP93	0.4
TYMS	NUP93	0.36
WWP1	NUP93	-0.36
TPI1	NUP93	0.32
NUP93	CCDC99	0.4
UBE2C	NUP93	0.38
PSMB2	NUP93	0.43
PNO1	NUP93	0.34
BIRC5	NUP93	0.35
SLC7A8	NUP93	-0.43
PHYHD1	NUP93	-0.36
ANLN	NUP93	0.36
NUP93	VAMP2	-0.37
NUP93	CYP4X1	-0.45
SHCBP1	NUP93	0.42
MTHFD1L	NUP93	0.51
CAD	NUP93	0.38
COX4NB	NUP93	0.54
NUP93	CBFB	0.42
KIFC1	NUP93	0.38
RANBP1	NUP93	0.35
SKP2	NUP93	0.37
NUP93	PSAT1	0.5
SHMT2	NUP93	0.39
DOCK1	NUP93	-0.24
NUP93	SCUBE2	-0.47
CORO1C	NUP93	0.37
CFDP1	NUP93	0.43
NUF2	NUP93	0.34
NUP93	COG4	0.38
NUP93	ZBTB4	-0.37
NUP93	RFWD3	0.47
KIAA1407	NUP93	-0.34
NUP93	ARHGAP11A	0.31
RRM2	NUP93	0.3
AR	NUP93	-0.4
ZC3H6	NUP93	-0.34
NUP93	DCTN4	-0.41
FAM96B	NUP93	0.38
ANKRD42	NUP93	-0.44
CNOT1	NUP93	0.34
NUP93	CCDC125	-0.43
NUP93	CHAD	-0.44
RAD54L	NUP93	0.41
RSPRY1	NUP93	0.29
YARS	NUP93	0.4
NUP93	SPEF1	-0.37
SPEF2	NUP93	-0.45
GMPS	NUP93	0.36
DHODH	NUP93	0.34
NCAPH	NUP93	0.38
CHAC2	NUP93	0.33
CIAO1	NUP93	-0.2
TUBB4	NUP93	0.32
NUP93	TUBB3	0.36
FANK1	NUP93	-0.35
RFC4	NUP93	0.4
NUP93	MAPT	-0.39
FBXO5	NUP93	0.38
HEXIM1	NUP93	-0.42
GCSH	NUP93	0.35
NUP93	NFATC3	0.34
NUP93	GLIPR1L2	-0.46
FOXM1	NUP93	0.41
DNALI1	NUP93	-0.44
NUP93	PTTG2	0.3
CHAF1B	NUP93	0.34
CDCA2	NUP93	0.39
CDCA3	NUP93	0.37
NUP93	CDCA7	0.49
NUP93	CDCA5	0.39
CDCA8	NUP93	0.41
NUP93	CYB5B	0.37
RELT	NUP93	0.34
RNF103	NUP93	-0.43
NUDT1	NUP93	0.34
PVR	NUP93	0.42
NUP93	MAD2L1	0.35
NUP93	TTC18	-0.43
NUP93	CHEK1	0.44
NUP93	GINS3	0.46
NUP93	GINS1	0.4
NIP7	NUP93	0.53
CCNH	NUP93	-0.39
NUP93	CDC25A	0.42
NUP93	LRIG1	-0.48
LRRC56	NUP93	-0.31
NUP93	PIF1	0.41
NUP93	MYBL2	0.43
MYST4	NUP93	-0.33
ERBB4	NUP93	-0.49
NUP93	KIF18A	0.35
TRIP13	NUP93	0.4
NUP93	CCL7	0.36
ERCC6L	NUP93	0.33
FRY	NUP93	-0.4
MSH2	NUP93	0.34
CLSPN	NUP93	0.32
PNPLA4	NUP93	-0.45
MCM7	NUP93	0.41
NUP93	MCM6	0.41
NUP93	MCM4	0.36
PKMYT1	NUP93	0.3
DSC2	NUP93	0.43
TAF11	NUP93	0.39
MAPK1	NUP93	0.18
KCTD3	NUP93	-0.38
NRAS	NUP93	0.31
RNF166	NUP93	0.34
RSU1	NUP93	0.47
NCAPD2	NUP93	0.44
NUP93	BLM	0.39
SMC2	NUP93	0.28
NUP93	SMC4	0.27
PRDX4	NUP93	0.36
CDC25B	NUP93	0.42
TRIM4	NUP93	-0.36
NUP93	NUTF2	0.48
BUB1	NUP93	0.4
NUP93	DNAH7	-0.44
NUP93	MCM2	0.39
NUP93	CCDC48	-0.4
CCDC40	NUP93	-0.39
TENC1	NUP93	-0.35
CCNB2	NUP93	0.38
NUP93	TBC1D9	-0.44
TBC1D7	NUP93	0.32
CCDC24	NUP93	-0.33
WDR4	NUP93	0.4
DIAPH3	NUP93	0.37
TCF19	NUP93	0.39
CDC123	NUP93	0.43
NUP93	DONSON	0.38
NUP93	PRC1	0.34
CDC20	NUP93	0.43
DYNLRB2	NUP93	-0.42
NUP155	NUP93	0.27
NUDT21	NUP93	0.37
NUP93	KIAA1737	-0.39
RFC2	NUP93	0.33
KIF15	NUP93	0.34
NUP93	CBX7	-0.31
PFKP	NUP93	0.42
PGK1	NUP93	0.33
NME5	NUP93	-0.34
SUV39H2	NUP93	0.41
ZNF446	NUP93	-0.29
KIAA1324	NUP93	-0.39
NUP93	AARS	0.47
NUP93	SPATA4	-0.48
GTF3C2	NUP93	0.34
XPO5	NUP93	0.38
TTK	NUP93	0.38
TTL	NUP93	0.35
XPOT	NUP93	0.3
GART	NUP93	0.39
TUBB	NUP93	0.39
NOSTRIN	NUP93	-0.46
NDC80	NUP93	0.42
RPS6KB2	NUP93	0.29
KATNB1	NUP93	0.38
PRMT1	NUP93	0.32
NUP93	SLC25A5	0.35
DEF8	NUP93	0.36
MRPS5	NUP93	0.39
OGFOD1	NUP93	0.46
TMC5	NUP93	-0.36
NUP93	IGFALS	-0.36
NUP93	NEK10	-0.48
DKC1	NUP93	0.44
TROAP	NUP93	0.33
GADD45G	NUP93	-0.24
EIF2S2	NUP93	0.35
HEATR3	NUP93	0.36
DHTKD1	NUP93	0.29
MCM8	NUP93	0.32
EXO1	NUP93	0.41
NUP93	SERPINA11	-0.44
TIGD6	NUP93	-0.4
SF3B3	NUP93	0.53
NUP93	ZMYND10	-0.39
CCDC86	NUP93	0.33
NUP93	STMN1	0.42
RBL1	NUP93	0.3
GPR56	NUP93	0.45
NUP93	FAM83D	0.39
TMEM25	NUP93	-0.42
NUP93	LRP8	0.46
NUP93	CENPO	0.38
NUP93	CENPN	0.55
NUP93	CENPL	0.31
NUP93	CENPI	0.35
CENPF	NUP93	0.34
NUP93	CENPE	0.29
CENPA	NUP93	0.41
CTPS	NUP93	0.45
DHX38	NUP93	0.42
PRIM2	NUP93	0.37
NUP93	VGLL1	0.45
NUP93	CASC1	-0.42
NUP93	AQP9	0.37
NUP93	TP53INP1	-0.4
MELK	NUP93	0.39
NUP93	CYBRD1	-0.4
KIF2C	NUP93	0.42
ZNRF1	NUP93	0.44
EFCAB6	NUP93	-0.41
RAD51AP1	NUP93	0.39
MVD	NUP93	0.37
NUP93	PSMD7	0.53
NUP93	KIF13B	-0.49
MASTL	NUP93	0.37
YEATS2	NUP93	0.44
CYB5R1	NUP93	-0.41
MKL2	NUP93	-0.36
FTSJ1	NUP93	0.3
CDT1	NUP93	0.4
REEP5	NUP93	-0.42
RAD51	NUP93	0.37
NUP93	CEBPB	0.38
NUP93	ZNF540	-0.29
NUP93	MPP6	0.37
FAM110B	NUP93	-0.37
GBP1	NUP93	0.37
NUP93	AGTR1	-0.38
NUSAP1	NUP93	0.31
NUP93	FAM54A	0.39
NLRC5	NUP93	0.34
PDSS1	NUP93	0.43
NUP93	ABCC8	-0.47
CIRH1A	NUP93	0.5
CAMKV	CPLX2	0.25
CAMKV	PRAMEF8	0.23
CAMKV	ABCG5	0.31
CAMKV	RHD	0.31
CAMKV	VGF	0.45
SIX6	CAMKV	0.32
ESX1	CAMKV	0.46
CAMKV	PRSS1	0.32
DNMT3L	CAMKV	0.34
CAMKV	PHYHIPL	0.36
APOH	CAMKV	0.32
CAMKV	HBE1	0.28
CAMKV	ALAS2	0.23
RLBP1	CAMKV	0.44
CAMKV	ACCN4	0.35
CPN1	CAMKV	0.29
CAMKV	ADCY8	0.29
CAMKV	SERPINB2	0.39
CAMKV	DPPA4	0.29
CAMKV	SLC7A3	0.28
CAMKV	GDA	0.32
CAMKV	HHIP	0.26
CAMKV	TYR	0.25
CAMKV	SERPIND1	0.25
CAMKV	ONECUT1	0.27
PAQR9	CAMKV	0.3
CAMKV	FOSL1	0.39
LIN28B	CAMKV	0.45
CAMKV	FTCD	0.41
CAMKV	NPY	0.28
CAMKV	DCT	0.3
CAMKV	HEMGN	0.28
CAMKV	NUP210L	0.27
CAMKV	OCA2	0.5
CAMKV	NOTUM	0.36
CAMKV	MTTP	0.38
CAMKV	BAAT	0.33
CAMKV	TSC22D3	-0.31
CAMKV	CA5A	-0.31
CAMKV	SILV	0.24
CAMKV	NR2E1	0.48
CAMKV	CA9	0.47
CAMKV	PLA2G12B	0.27
CAMKV	AQP10	0.22
CAMKV	FSD1	0.45
G6PC	CAMKV	0.27
PASD1	CAMKV	0.34
CAMKV	SLC12A3	0.31
CAMKV	FGG	0.26
CAMKV	FGA	0.25
SPANXC	CAMKV	0.25
CAMKV	NR0B1	0.28
CAMKV	KCNH2	0.37
CAMKV	RGS20	0.44
MAGEA10	CAMKV	0.3
CAMKV	PRDM7	0.34
CAMKV	PIF1	0.5
CAMKV	GDF3	0.25
CAMKV	DNTT	0.29
CAMKV	UNC93A	0.37
CAMKV	MLANA	0.24
DDX3Y	CAMKV	0.23
CAMKV	TMBIM4	-0.32
CAMKV	GATA1	0.23
CAMKV	GDAP1L1	0.28
CAMKV	IGF2BP1	0.32
CAMKV	IGF2BP3	0.43
CAMKV	IGF2BP2	0.45
CAMKV	APOC3	0.23
PRODH2	CAMKV	0.28
CAMKV	FOXA2	0.31
PAGE1	CAMKV	0.35
CAMKV	ICAM5	0.42
SERPINA7	CAMKV	0.23
CAMKV	BAIAP2L2	0.47
CAMKV	SLC6A15	0.43
CAMKV	TAC3	0.29
CAMKV	MYPN	0.27
CAMKV	CALB1	0.26
CAMKV	SLIT1	0.25
CAMKV	TRIM15	0.36
CAMKV	APOB	0.26
SCGB3A2	CAMKV	0.32
CAMKV	POLR3G	0.46
CAMKV	FXYD2	0.35
ATCAY	CAMKV	0.29
CAMKV	BSND	0.37
NPPB	CAMKV	0.29
CAMKV	DNER	0.48
CAMKV	DUSP9	0.52
CAMKV	SCG3	0.33
KCNQ2	CAMKV	0.33
CAMKV	MYH6	0.31
CAMKV	PRSS3	0.46
CAMKV	ALX1	0.37
CAMKV	RHAG	0.24
CAMKV	SH3GL3	0.47
CAMKV	INA	0.42
CAMKV	EFCAB6	0.24
CAMKV	ALB	0.28
CAMKV	ITIH2	0.26
CAMKV	ABCC2	0.31
CAMKV	HBG2	0.23
CAMKV	CPS1	0.32
CAMKV	KIAA0040	-0.29
RHOXF2B	CAMKV	0.27
CAMKV	SLC13A5	0.32
GOLIM4	LATS2	0.48
GOLIM4	RC3H1	0.29
GOLIM4	MAP7D3	0.32
ZNF646	MGRN1	0.5
ZNF646	KIAA0556	0.61
ZNF646	TAOK2	0.57
ZNF646	THUMPD1	0.35
NARFL	ZNF646	0.4
ZNF646	PARN	0.39
ZNF646	PRR14	0.39
PDPK1	ZNF646	0.38
ZNF646	ZNF688	0.42
ZNF646	ARMC5	0.48
ZNF646	ATXN2L	0.41
ZNF646	ZNF629	0.6
ZNF646	TNRC6A	0.42
ZNF646	ZNF764	0.51
ZNF646	TBC1D10B	0.47
ZNF646	UBN1	0.43
OPA3	SPPL2B	0.19
OPA3	FBXL17	-0.2
OPA3	KISS1R	-0.22
OPA3	PHOX2A	0.16
OPA3	RTBDN	0.21
GPR78	OPA3	0.16
ITGB1BP3	OPA3	0.14
OPA3	OGFR	0.2
CPLX2	OPA3	-0.15
OPA3	DLGAP3	0.17
GALR3	OPA3	0.15
OPA3	TRABD	0.21
AVP	OPA3	0.13
OPA3	GJC1	0.16
OPA3	ARTN	-0.16
OPA3	EN2	0.24
NEUROG3	OPA3	0.17
NEUROG1	OPA3	0.17
OPA3	TUBE1	0.15
CETN1	OPA3	0.18
OPA3	FAM70B	0.22
OPA3	DNAJC4	0.17
MYOD1	OPA3	-0.17
OPA3	P2RY4	-0.15
OPA3	SLC22A12	-0.15
OPA3	PPYR1	0.26
OPA3	PRB3	0.26
OPA3	KRT3	0.24
OPA3	CEND1	0.2
OPA3	KLF16	0.19
OPA3	RHBDL1	-0.17
OR6V1	OPA3	0.14
OPA3	SPSB4	0.19
OPA3	ADAT3	0.22
OPA3	COX6A2	-0.16
IFITM5	OPA3	0.18
[truncated: 400,818+ more rows]
