# Supplementary material for: Computational inference of cancer-specific vulnerabilities in clinical samples
Source: Genome Biol. 2020 Jul 27;21:155. doi: 10.1186/s13059-020-02077-1 (PMC7386251; doi:10.1186/s13059-020-02077-1)
Supplement: Supplementary file 8 — Additional file 8: Table S7. The sequences of the sgRNAs. [file 13059_2020_2077_MOESM8_ESM.xlsx]

## Sheet: Sheet1
Table S7. The sequences of the sgRNAs
No	XRCC6 sgRNA
1	TCTACCTACCTGAGACCTCTTGG
2	GTCACTTACCACTTGCTTCAAGG
No	RAN sgRNA
1	TTTCAACAGCTTGTATTGGTTGG
2	AACATCCCCATTGTGTTGTGTGG
No	PSMB4 sgRNA
1	CTCGGCGTTAAGTTCGAGGG
2	CGCCCTCGAACTTAACGCCG
